# Supplementary material for: The mechanism of a formaldehyde-sensing transcriptional regulator
Source: Sci Rep. 2016 Dec 9;6:38879. doi: 10.1038/srep38879 (PMC5146963; doi:10.1038/srep38879)
Supplement: Supplementary Table S4 [file srep38879-s3.xls]

## Sheet: Table S4A
	Binding (nm)
	FrmR protein concentration (uM)
Time (s)	0.035	0.075	0.15	0.35	0.75	1.5	3.5	5	10	24.6	Step
0	0	0	0	0	0	0	0	0	0	0	Step 1
0.2	0.00038547	-0.0051423	0.00117542	-0.000454278	-0.00504462	-0.00345354	-0.00438714	-0.00166163	-0.000472481	-0.00207768				Step 1	Buffer
0.4	-0.00112098	-0.008629	0.00321943	0.000173422	-0.00832156	-0.00539446	-0.00611869	-0.00179329	-0.000765516	-0.00559493				Step 2	DNA binding
0.6	-0.0022752	-0.0122909	0.0028272	0.000471333	-0.0124112	-0.00810335	-0.00921289	-0.00299223	-0.00108613	-0.00813004				Step 3	Wash with buffer
0.8	-0.00506953	-0.0162173	0.00368161	-0.000272127	-0.0158919	-0.0106105	-0.0112089	-0.00288741	-0.00161522	-0.0112914				Step 4	Protein association
1	-0.00673745	-0.0193394	0.00387611	-6.71186e-05	-0.018565	-0.0120096	-0.0123988	-0.00267298	-0.00270608	-0.0143124				Step 5	Protein dissociation
1.2	-0.00893102	-0.0220196	0.00373455	-0.000710539	-0.0200744	-0.0134688	-0.0131248	-0.00231817	-0.00385613	-0.0169026
1.4	-0.0107644	-0.0242771	0.00285472	-0.00128884	-0.0215427	-0.0156204	-0.0147143	-0.00323749	-0.00576387	-0.0186787
1.6	-0.0126544	-0.0263623	0.00403348	-0.000703823	-0.0223301	-0.0163754	-0.0144309	-0.00214369	-0.00672564	-0.0206266
1.8	-0.0126902	-0.0285825	0.00357143	0.00036458	-0.0232566	-0.0169925	-0.015753	-0.00282019	-0.0072404	-0.0230161
2	-0.0139692	-0.0304565	0.00382178	-0.000610369	-0.0247328	-0.0185454	-0.0169707	-0.00285229	-0.0078524	-0.0241153
2.2	-0.0153009	-0.0322093	0.00377662	-7.43259e-05	-0.0260689	-0.0196829	-0.0177581	-0.00278772	-0.00823105	-0.0257702
2.4	-0.0169217	-0.0346997	0.00392612	4.74416e-06	-0.0279056	-0.020662	-0.0186943	-0.00150954	-0.00900677	-0.0276615
2.6	-0.0179225	-0.0360647	0.00408819	-0.000711386	-0.0296891	-0.0214788	-0.0190646	-0.00242208	-0.0104122	-0.0286977
2.8	-0.0196204	-0.0379521	0.00368001	-0.001037	-0.0299529	-0.0236806	-0.0192196	-0.00217961	-0.0120315	-0.0287822
3	-0.020852	-0.0393662	0.00306019	-0.0018802	-0.0301492	-0.0251145	-0.0195512	-0.00175772	-0.0125848	-0.0307338
3.2	-0.0220512	-0.0404445	0.00253882	-0.00247287	-0.0310253	-0.0257656	-0.0209457	-0.00153607	-0.0130694	-0.0322372
3.4	-0.0226401	-0.041868	0.00241655	-0.00257693	-0.0312067	-0.0260935	-0.0214943	-0.00176964	-0.0130014	-0.0329892
3.6	-0.0236158	-0.0431732	0.000668701	-0.00317664	-0.0317158	-0.0265869	-0.0229198	-0.00172575	-0.0130602	-0.0345188
3.8	-0.0246982	-0.0435085	0.000976173	-0.0040005	-0.032421	-0.0264619	-0.0238633	-0.00149909	-0.0126623	-0.0358219
4	-0.0254903	-0.0450232	0.00175768	-0.00284316	-0.0340079	-0.0267203	-0.0244646	-0.00158858	-0.0132769	-0.0364211
4.2	-0.0260548	-0.0471334	0.00150088	-0.00246436	-0.0344469	-0.0269803	-0.0245302	-0.00142074	-0.0140757	-0.0361989
4.4	-0.0269327	-0.0468094	0.00132703	-0.0031024	-0.034976	-0.027892	-0.0254133	-0.00231704	-0.0141224	-0.0372427
4.6	-0.027696	-0.0481667	0.00198574	-0.00316076	-0.0346694	-0.0287461	-0.0254382	-0.00135098	-0.0142058	-0.0381441
4.8	-0.0284056	-0.0491946	0.00155654	-0.00297708	-0.0358389	-0.0293438	-0.0253919	-0.00162455	-0.0150544	-0.0385135
5	-0.0290428	-0.0496387	0.00175716	-0.00328909	-0.0358788	-0.0299635	-0.0261299	-0.00219836	-0.0160498	-0.0386803
5.2	-0.0297339	-0.0502143	0.00257567	-0.00302527	-0.035954	-0.0307392	-0.0263389	-0.00262056	-0.0169925	-0.039829
5.4	-0.0300751	-0.0514793	0.00298317	-0.0025861	-0.0366465	-0.031148	-0.0256932	-0.00195619	-0.0170907	-0.0390321
5.6	-0.0304229	-0.0520837	0.00199276	-0.00277239	-0.0378362	-0.032207	-0.0266876	-0.0030827	-0.0179632	-0.0400928
5.8	-0.0303167	-0.0535137	0.00211944	-0.00292971	-0.0378771	-0.0323862	-0.0274038	-0.00321538	-0.0183264	-0.0411327
6	-0.0308718	-0.0537098	0.00158467	-0.0026331	-0.0379372	-0.0329445	-0.0277612	-0.00347225	-0.0192633	-0.0414913
6.2	-0.0316289	-0.0541414	0.000984119	-0.00289096	-0.0387017	-0.0332347	-0.0279332	-0.00388415	-0.0186396	-0.0418564
6.4	-0.0319415	-0.0552531	0.00150685	-0.00274725	-0.0386962	-0.0332561	-0.0280166	-0.00411122	-0.0195224	-0.0429457
6.6	-0.0325881	-0.0561344	0.00235558	-0.00290576	-0.0386512	-0.0330191	-0.0286177	-0.00359956	-0.0201602	-0.0426995
6.8	-0.0338845	-0.0562203	0.00210741	-0.00288599	-0.03935	-0.0339908	-0.028985	-0.00261403	-0.0205576	-0.0428195
7	-0.034951	-0.0579967	0.00182657	-0.00292447	-0.0398066	-0.0335798	-0.0288904	-0.00245284	-0.0199725	-0.0440569
7.2	-0.0355368	-0.058591	0.00286984	-0.00279426	-0.0402952	-0.0335722	-0.0296389	-0.00190435	-0.0205215	-0.0435944
7.4	-0.0361202	-0.0597488	0.00190823	-0.00303357	-0.0409124	-0.0342677	-0.0307568	-0.00154974	-0.0204356	-0.0439376
7.6	-0.0360741	-0.0602174	0.00201406	-0.00255114	-0.041897	-0.0342629	-0.0307478	-0.00181994	-0.0211968	-0.0444598
7.8	-0.0366226	-0.0610648	0.00218212	-0.00317295	-0.0418978	-0.0337335	-0.0305648	-0.00233758	-0.0217234	-0.0444949
8	-0.0370816	-0.06014	0.00198416	-0.00381782	-0.0428126	-0.0337685	-0.0322121	-0.0021086	-0.0228517	-0.0441965
8.2	-0.0371116	-0.060329	0.000709026	-0.00420856	-0.043086	-0.0340322	-0.0324045	-0.00249862	-0.0236767	-0.0452744
8.4	-0.0375069	-0.0598984	5.93561e-05	-0.00449414	-0.0430626	-0.0337902	-0.0327182	-0.0020075	-0.0243989	-0.0458408
8.6	-0.0400695	-0.0604567	-2.70022e-05	-0.00472527	-0.0436621	-0.0347125	-0.0325625	-0.00236358	-0.024085	-0.0467928
8.8	-0.0404391	-0.0613144	-3.45133e-05	-0.00314832	-0.0438979	-0.0353533	-0.0323707	-0.00202687	-0.0240699	-0.0475789
9	-0.0403696	-0.0624865	0.00019528	-0.00284894	-0.0440948	-0.0366462	-0.0323669	-0.00245097	-0.0240476	-0.0488404
9.2	-0.0402376	-0.0632541	0.000953751	-0.00304849	-0.0439872	-0.036951	-0.0330924	-0.00288223	-0.0246633	-0.0493341
9.4	-0.0413203	-0.0637227	0.00120341	-0.00265796	-0.0449918	-0.0376927	-0.0335176	-0.003651	-0.0259522	-0.0501327
9.6	-0.0402608	-0.0640264	0.0012786	-0.00218309	-0.0450364	-0.0379571	-0.0340793	-0.00367882	-0.0256891	-0.0504924
9.8	-0.0406891	-0.0640412	0.00106349	-0.00318747	-0.0457709	-0.0376674	-0.0351417	-0.00315471	-0.0272407	-0.0500477
10	-0.0415844	-0.0646079	0.000183988	-0.00343331	-0.0459125	-0.0371241	-0.0354036	-0.00258044	-0.0265219	-0.0499285
10.2	-0.0423978	-0.0656966	0.000562797	-0.00312964	-0.0470351	-0.0378116	-0.0350308	-0.0019768	-0.0262844	-0.0506005
10.4	-0.0417253	-0.0667952	0.000644035	-0.00313672	-0.04661	-0.0371318	-0.0353542	-0.00188075	-0.0254239	-0.0507247
10.6	-0.0430551	-0.0673756	-4.22698e-05	-0.00407971	-0.0464772	-0.037247	-0.0358007	-0.00139168	-0.025878	-0.0505446
10.8	-0.0422454	-0.0678285	-0.000193863	-0.00374858	-0.0466607	-0.0373956	-0.0373462	-0.0014396	-0.0262183	-0.0518449
11	-0.0429229	-0.0687103	0.000474684	-0.00348292	-0.0458089	-0.037918	-0.0371456	-0.00259649	-0.0262716	-0.0517456
11.2	-0.0427371	-0.0693379	-0.000789222	-0.00334031	-0.0460626	-0.037921	-0.0381668	-0.00290192	-0.0266522	-0.0513666
11.4	-0.0437066	-0.0691801	-0.000557819	-0.00330114	-0.0466555	-0.0390354	-0.0377268	-0.00353247	-0.0271353	-0.0521175
11.6	-0.0434068	-0.0691433	-0.000106012	-0.00333072	-0.0466918	-0.0387342	-0.0383027	-0.00357272	-0.0274207	-0.0519914
11.8	-0.044522	-0.0696465	-0.000315558	-0.00382566	-0.0464396	-0.0390481	-0.0375044	-0.00450555	-0.0268399	-0.0523614
12	-0.0444577	-0.0692652	-0.000560713	-0.00358632	-0.0481451	-0.039293	-0.0380906	-0.00334197	-0.0282291	-0.0521176
12.2	-0.0454533	-0.068863	-0.000571239	-0.00383823	-0.0473614	-0.0396502	-0.0377921	-0.00324586	-0.0284353	-0.0524893
12.4	-0.0447174	-0.0688482	-0.000933078	-0.00369653	-0.0472207	-0.0398449	-0.0381175	-0.00294327	-0.0285179	-0.0518992
12.6	-0.0454102	-0.0704501	-0.00119135	-0.00281369	-0.0477128	-0.0401406	-0.0379438	-0.00354344	-0.028571	-0.0518523
12.8	-0.0458913	-0.0708422	-0.000599648	-0.00233464	-0.0484546	-0.0414918	-0.0379624	-0.00368446	-0.0287752	-0.051861
13	-0.0454642	-0.0720321	-3.61282e-05	-0.00321293	-0.0476263	-0.0413506	-0.0383887	-0.0040856	-0.0277558	-0.0531812
13.2	-0.0463606	-0.0726625	0.000464561	-0.0028977	-0.0488829	-0.0410568	-0.0384171	-0.00366048	-0.027051	-0.0538854
13.4	-0.0470183	-0.0738848	0.000750907	-0.00298283	-0.0500724	-0.0413321	-0.0386009	-0.00363919	-0.0271688	-0.0538972
13.6	-0.0468914	-0.0733995	0.00187159	-0.00379833	-0.0498508	-0.0417606	-0.0390751	-0.00314274	-0.0274276	-0.0549067
13.8	-0.0466125	-0.072862	0.00166438	-0.0030628	-0.0500301	-0.0408215	-0.0389133	-0.00301847	-0.0271069	-0.055499
14	-0.0473825	-0.0726975	0.000901496	-0.00222442	-0.0509144	-0.0412569	-0.0382401	-0.00289571	-0.0283284	-0.05429
14.2	-0.0469795	-0.0719047	0.000907707	-0.00235992	-0.0505421	-0.0413447	-0.03849	-0.00359532	-0.0297179	-0.054379
14.4	-0.0477429	-0.0715497	0.00172094	-0.0023972	-0.0502603	-0.0408661	-0.0389417	-0.00334185	-0.0303701	-0.055681
14.6	-0.0479339	-0.0717858	0.0015735	-0.00263655	-0.0512104	-0.0413479	-0.0393995	-0.00353387	-0.0313585	-0.0547885
14.8	-0.0485574	-0.0726714	0.00136517	-0.00297092	-0.0508611	-0.0407482	-0.0397757	-0.00356978	-0.031497	-0.0540789
15	-0.0490179	-0.0730673	0.00158587	-0.00348472	-0.0516941	-0.0403701	-0.0402537	-0.00389315	-0.0310295	-0.054329
15.2	-0.0491638	-0.0738075	0.001791	-0.00364034	-0.0515918	-0.0419463	-0.0407927	-0.00382945	-0.0304535	-0.0542647
15.4	-0.0489837	-0.0750473	0.000896581	-0.00347186	-0.0515484	-0.042262	-0.0397887	-0.00304672	-0.0301944	-0.0542973
15.6	-0.0494044	-0.0755526	3.09913e-05	-0.00284198	-0.0503245	-0.0410426	-0.0394313	-0.00298284	-0.02896	-0.0554163
15.8	-0.0500946	-0.0752558	-0.000116808	-0.00358103	-0.0509799	-0.0424962	-0.0391336	-0.00295541	-0.0298715	-0.0565984
16	-0.049559	-0.0757371	-0.000178451	-0.0033317	-0.0506053	-0.0426879	-0.038711	-0.00295942	-0.0306342	-0.0576681
16.2	-0.0505357	-0.0772651	-0.000515392	-0.00337838	-0.0515383	-0.0413994	-0.0384166	-0.00309807	-0.0312235	-0.0581499
16.4	-0.0509731	-0.076256	-0.000339522	-0.00448292	-0.051989	-0.0414459	-0.0391768	-0.00397106	-0.0315079	-0.0587793
16.6	-0.0515198	-0.0758335	-0.000408027	-0.00371296	-0.0529619	-0.0430014	-0.0392533	-0.00396522	-0.032703	-0.0589289
16.8	-0.0518518	-0.0763755	-9.81448e-05	-0.0040561	-0.0527592	-0.042765	-0.0396753	-0.00372537	-0.0328304	-0.0591409
17	-0.0527848	-0.0759517	-0.000934055	-0.00416646	-0.0531562	-0.0430687	-0.040071	-0.00436156	-0.0324201	-0.0600243
17.2	-0.05245	-0.0752349	-0.00125996	-0.00424448	-0.0528787	-0.0439521	-0.0406151	-0.00435072	-0.0325674	-0.0603636
17.4	-0.0519984	-0.0759648	-0.000940938	-0.00433378	-0.053402	-0.0449759	-0.0407616	-0.00401319	-0.0323018	-0.0597091
17.6	-0.0512182	-0.0765447	-0.000470158	-0.00442807	-0.05343	-0.044978	-0.0401234	-0.00564485	-0.0325037	-0.0598343
17.8	-0.0513083	-0.0773783	-0.000702226	-0.00312973	-0.0541854	-0.0449997	-0.0406868	-0.00592347	-0.0317048	-0.0597006
18	-0.0508311	-0.0775627	-0.000329405	-0.00245742	-0.0546411	-0.0454271	-0.0400089	-0.00527417	-0.0326699	-0.0599198
18.2	-0.0519977	-0.0773137	-0.000269424	-0.00256381	-0.0547439	-0.0448005	-0.0405712	-0.00510595	-0.0322824	-0.0596942
18.4	-0.0527518	-0.0785107	-0.000811356	-0.00189383	-0.0545161	-0.0446761	-0.0405667	-0.00541932	-0.0331456	-0.0600844
18.6	-0.0537407	-0.0781675	-0.00131871	-0.00234019	-0.0552085	-0.0441638	-0.041497	-0.00429357	-0.0324068	-0.0605085
18.8	-0.0530554	-0.0782104	-0.0010442	-0.0031756	-0.0552485	-0.0448464	-0.0410789	-0.00404928	-0.0331506	-0.0609803
19	-0.0542924	-0.0782696	-0.00156337	-0.00392728	-0.0544429	-0.0450157	-0.0414793	-0.00430489	-0.0325399	-0.0605432
19.2	-0.0535671	-0.0792272	-0.00132987	-0.00350522	-0.054958	-0.0451942	-0.0404819	-0.00432898	-0.033438	-0.0610491
19.4	-0.0535432	-0.0786331	-0.0010795	-0.0035516	-0.0549856	-0.0440966	-0.0412481	-0.00384275	-0.0323841	-0.0605141
19.6	-0.0530571	-0.0795332	-0.000971898	-0.00377006	-0.0546872	-0.0440074	-0.0413988	-0.00380089	-0.0333988	-0.0600369
19.8	-0.053995	-0.0801851	-0.0011109	-0.00396989	-0.0548891	-0.0433517	-0.0418443	-0.00446445	-0.0321933	-0.0594684
20	-0.0530334	-0.0808042	-0.000202577	-0.00389441	-0.0551151	-0.04301	-0.0430608	-0.00459846	-0.0333001	-0.0601129
20.2	-0.0534884	-0.0807951	-0.000549341	-0.00357453	-0.054479	-0.0436278	-0.0431301	-0.00460069	-0.0325818	-0.0612708
20.4	-0.0537757	-0.0808609	-0.00110398	-0.0032406	-0.0543378	-0.0442188	-0.0429401	-0.00501256	-0.0332807	-0.061891
20.6	-0.0545165	-0.0809401	-0.000893284	-0.00284744	-0.0547175	-0.0449395	-0.0431402	-0.0040014	-0.0332511	-0.0622544
20.8	-0.0545648	-0.0800126	-0.000681867	-0.00311766	-0.0544199	-0.044322	-0.0431827	-0.00393542	-0.0344864	-0.0623084
21	-0.0562071	-0.0804545	7.95566e-05	-0.00279389	-0.0547531	-0.0446347	-0.0430929	-0.00390555	-0.0350619	-0.0616489
21.2	-0.0556773	-0.0802949	-1.2109e-05	-0.00303532	-0.055693	-0.0453265	-0.0438844	-0.00394333	-0.0356295	-0.0601299
21.4	-0.0557695	-0.0808703	0.000397522	-0.00315597	-0.0568463	-0.0453434	-0.0440536	-0.00355699	-0.0356172	-0.0595432
21.6	-0.055485	-0.080917	0.000343681	-0.0030589	-0.0570892	-0.0459363	-0.04423	-0.00456988	-0.0364129	-0.0605039
21.8	-0.0558673	-0.0808009	-0.000129446	-0.00296018	-0.0579271	-0.0469336	-0.044312	-0.00429039	-0.0364145	-0.0608321
22	-0.055242	-0.0807683	-0.00106771	-0.00356154	-0.0579859	-0.0470991	-0.0437667	-0.00442665	-0.0355907	-0.060976
22.2	-0.0562196	-0.0810924	-0.000831098	-0.00358419	-0.0582399	-0.0465965	-0.0428263	-0.00490586	-0.0362507	-0.061586
22.4	-0.0563691	-0.0803068	-0.00134666	-0.00384625	-0.0575608	-0.0462916	-0.0435623	-0.0047442	-0.0374064	-0.0616005
22.6	-0.0565552	-0.0803408	-0.000697631	-0.00363644	-0.0572133	-0.0453792	-0.0426085	-0.00492268	-0.0368128	-0.061154
22.8	-0.0562715	-0.0811553	-0.000770668	-0.00351515	-0.0561105	-0.0455749	-0.042262	-0.00546563	-0.0374149	-0.061117
23	-0.0561965	-0.0807994	-0.00113507	-0.00355032	-0.0570484	-0.0461462	-0.0434857	-0.00540809	-0.0375755	-0.0615539
23.2	-0.0564873	-0.0806436	-0.00102592	-0.0041857	-0.0567536	-0.0453685	-0.0449186	-0.00484259	-0.0372243	-0.0620069
23.4	-0.0566653	-0.0817124	-0.000692617	-0.00358487	-0.0563234	-0.0454106	-0.0447573	-0.00593298	-0.0363143	-0.0624568
23.6	-0.0572456	-0.0822447	-0.00149001	-0.00464605	-0.0569009	-0.0459373	-0.0454508	-0.00525088	-0.0364817	-0.0629584
23.8	-0.0572318	-0.0830836	-0.000553747	-0.00453096	-0.0581672	-0.0455714	-0.0458896	-0.00492398	-0.037208	-0.063625
24	-0.0578669	-0.084046	-9.54541e-05	-0.00404506	-0.0573358	-0.045152	-0.0455788	-0.00427258	-0.0361594	-0.0630426
24.2	-0.0575241	-0.0846556	-0.000349823	-0.00384017	-0.0569185	-0.0456769	-0.0453692	-0.00416093	-0.0366089	-0.0627086
24.4	-0.0581036	-0.0843065	-0.00077016	-0.00442303	-0.0570881	-0.0469442	-0.0454079	-0.00378293	-0.0367868	-0.0634987
24.6	-0.0586035	-0.0848104	-0.00108117	-0.00447844	-0.0571283	-0.0468385	-0.046209	-0.00367381	-0.0370792	-0.0632827
24.8	-0.0588788	-0.0835068	-0.00172867	-0.00413715	-0.0570372	-0.0471589	-0.0461752	-0.00428952	-0.0361376	-0.062983
25	-0.0585871	-0.083548	-0.00186604	-0.00460746	-0.0571794	-0.047472	-0.0458364	-0.004647	-0.0370861	-0.0641562
25.2	-0.0588563	-0.0830717	-0.00125198	-0.00427161	-0.0580733	-0.0466533	-0.0461821	-0.00535366	-0.0367469	-0.0649596
25.4	-0.0590418	-0.0833402	-0.00100736	-0.00443269	-0.058614	-0.0465225	-0.0456583	-0.00605218	-0.036349	-0.0639757
25.6	-0.0594845	-0.0826207	-0.00140918	-0.00371652	-0.0586364	-0.0462435	-0.0450801	-0.00671532	-0.035551	-0.0642179
25.8	-0.0593385	-0.0835404	-0.00075684	-0.00433602	-0.058396	-0.0470612	-0.0452617	-0.00658367	-0.0358371	-0.0643004
26	-0.0596277	-0.083724	-0.000437581	-0.00408986	-0.0586086	-0.0477669	-0.0459534	-0.00652358	-0.0367247	-0.0634882
26.2	-0.0593038	-0.0849725	-0.00113459	-0.00374104	-0.0586898	-0.0486455	-0.0454457	-0.00667171	-0.0363702	-0.063402
26.4	-0.0593312	-0.0854795	-0.00109309	-0.00365086	-0.0593882	-0.0486683	-0.045499	-0.00556098	-0.0369883	-0.0639282
26.6	-0.058219	-0.0867761	0.000182998	-0.00295143	-0.0599649	-0.0492994	-0.0454175	-0.00548254	-0.0377204	-0.0639463
26.8	-0.0589446	-0.0867717	-0.000250788	-0.00275821	-0.060278	-0.0486396	-0.0459038	-0.00564981	-0.0371948	-0.0640613
27	-0.0599313	-0.0870717	-0.000184293	-0.00285036	-0.0608847	-0.047685	-0.0461071	-0.00574818	-0.036537	-0.064651
27.2	-0.0601864	-0.086855	-0.000605427	-0.00336854	-0.0611896	-0.0489302	-0.0463214	-0.0054991	-0.0369707	-0.0641594
27.4	-0.0601099	-0.0870285	-0.000451113	-0.00331301	-0.0604384	-0.0487922	-0.0465799	-0.0061597	-0.0373177	-0.0644732
27.6	-0.0607048	-0.0865531	-0.00119311	-0.00444335	-0.060663	-0.0482612	-0.0476144	-0.00627899	-0.0376467	-0.0643345
27.8	-0.0607703	-0.0873814	-0.00210817	-0.00372632	-0.0604009	-0.0485207	-0.047819	-0.00619019	-0.0385638	-0.0652087
28	-0.0598163	-0.0875445	-0.00234706	-0.00240149	-0.0602212	-0.0484956	-0.0469065	-0.00544642	-0.0384675	-0.0660993
28.2	-0.0598768	-0.0874495	-0.0019285	-0.00224445	-0.0594808	-0.0466922	-0.0469429	-0.00547831	-0.0385459	-0.0657822
28.4	-0.06007	-0.0880207	-0.00201701	-0.00186894	-0.0604303	-0.0472616	-0.0468273	-0.00512972	-0.0376852	-0.0660253
28.6	-0.0600929	-0.0879334	-0.00230476	-0.00171055	-0.0602816	-0.047855	-0.0463321	-0.005181	-0.0381243	-0.0666579
28.8	-0.0602229	-0.0876694	-0.00202166	-0.0026063	-0.0613098	-0.0475957	-0.0465368	-0.00427644	-0.037898	-0.0662312
29	-0.0602943	-0.0874025	-0.00191397	-0.00363932	-0.060462	-0.0480319	-0.0469788	-0.00495065	-0.0384547	-0.0660569
29.2	-0.0605184	-0.0874351	-0.00177731	-0.00358247	-0.0612104	-0.0483639	-0.0469376	-0.003913	-0.0378646	-0.0676757
29.4	-0.0601923	-0.0871604	-0.0017254	-0.00367359	-0.0609805	-0.0484858	-0.0480468	-0.00449744	-0.038534	-0.0675571
29.6	-0.0601271	-0.0876044	-0.000543998	-0.00388745	-0.0612677	-0.0481296	-0.0473269	-0.00395064	-0.038398	-0.0676259
29.8	-0.061206	-0.0876865	-0.000441208	-0.00377653	-0.060094	-0.0485655	-0.0469483	-0.00403535	-0.038282	-0.0673012
30	-0.0611446	-0.0871826	-0.00101644	-0.00446697	-0.0613151	-0.0479562	-0.0464167	-0.00382552	-0.0379163	-0.0665068
30.2	-0.0610339	-0.0871243	-0.00109844	-0.00367145	-0.0607254	-0.0483165	-0.0465285	-0.00467208	-0.038291	-0.0658791
30.4	-0.0618103	-0.0865675	-0.000519632	-0.00419122	-0.0599345	-0.0466261	-0.0457999	-0.00503402	-0.0381532	-0.0665004
30.6	-0.0618754	-0.0858168	-0.00156053	-0.0035326	-0.0598585	-0.0469291	-0.0467208	-0.00592806	-0.0379745	-0.0667512
30.8	-0.0613176	-0.0860958	-0.000894588	-0.0032335	-0.0608296	-0.0461026	-0.0468438	-0.00607279	-0.0373301	-0.0679935
31	-0.0621463	-0.0871112	-7.22719e-05	-0.00288706	-0.0603152	-0.0472807	-0.0472564	-0.0062677	-0.0384145	-0.0686655
31.2	-0.061692	-0.0871844	-0.000417979	-0.00450316	-0.061531	-0.0475683	-0.0477474	-0.00667692	-0.0386943	-0.069587
31.4	-0.0618833	-0.0875161	-0.000833556	-0.00474789	-0.0622031	-0.0488866	-0.0479852	-0.00603625	-0.0386389	-0.0697172
31.6	-0.0624163	-0.0879838	-0.00076428	-0.00494341	-0.0613769	-0.0494857	-0.0477224	-0.00574164	-0.0381358	-0.0698262
31.8	-0.0621299	-0.08782	-0.00285878	-0.00478103	-0.0613793	-0.0499228	-0.0482091	-0.00611072	-0.0391694	-0.0696173
32	-0.0624938	-0.0865702	-0.00324082	-0.0046205	-0.0619842	-0.0495795	-0.0484189	-0.00623493	-0.0379734	-0.0701039
32.2	-0.0636321	-0.0868074	-0.00284873	-0.0040399	-0.0614981	-0.0497427	-0.0477956	-0.00602457	-0.0382019	-0.068711
32.4	-0.0635787	-0.0873785	-0.00344488	-0.00363001	-0.0618355	-0.0498628	-0.0482965	-0.00538972	-0.0383574	-0.069286
32.6	-0.0634965	-0.0878978	-0.00308004	-0.00350602	-0.0628811	-0.0497851	-0.0483472	-0.00482858	-0.0386757	-0.0692795
32.8	-0.0643361	-0.0876555	-0.00114909	-0.00340265	-0.0635427	-0.0497662	-0.0486128	-0.00463931	-0.0393841	-0.0688657
33	-0.064007	-0.0886557	-0.00169357	-0.00378024	-0.0640249	-0.0496415	-0.0488026	-0.00484319	-0.0398165	-0.0691272
33.2	-0.06364	-0.0892088	-0.00138606	-0.00417761	-0.0652364	-0.0496893	-0.0490096	-0.00417377	-0.0395131	-0.0703865
33.4	-0.063614	-0.0895	-0.000508534	-0.00475861	-0.064998	-0.0496592	-0.0482353	-0.00453165	-0.0397237	-0.0700783
33.6	-0.063768	-0.0889839	-0.00162226	-0.00411828	-0.0637874	-0.0493251	-0.0476497	-0.00433564	-0.0403226	-0.0704758
33.8	-0.0636559	-0.0892658	-0.00239605	-0.00452547	-0.0633748	-0.0489618	-0.0466064	-0.00456098	-0.0394755	-0.0707939
34	-0.0635683	-0.0898466	-0.00192473	-0.00346855	-0.063084	-0.0485997	-0.0465659	-0.00424825	-0.0398649	-0.070848
34.2	-0.0637542	-0.0897459	-0.00243169	-0.0027042	-0.0626042	-0.048913	-0.0461685	-0.00370166	-0.040698	-0.0706293
34.4	-0.064359	-0.0893322	-0.00422498	-0.00174821	-0.0633198	-0.049019	-0.046061	-0.00454401	-0.0407216	-0.070572
34.6	-0.0652609	-0.0899038	-0.00346276	-0.00302938	-0.0651293	-0.049085	-0.0465431	-0.0046232	-0.0406181	-0.0698559
34.8	-0.0646777	-0.0905887	-0.0026877	-0.00324062	-0.064843	-0.0497321	-0.0476911	-0.00493348	-0.0414112	-0.0706273
35	-0.0647935	-0.0909513	-0.00275422	-0.0041067	-0.0639833	-0.0496882	-0.0480728	-0.00503775	-0.0410146	-0.0697803
35.2	-0.0652326	-0.0905875	-0.0027428	-0.00354611	-0.0639542	-0.0495526	-0.0485502	-0.00542969	-0.0400649	-0.0703939
35.4	-0.0649452	-0.0906111	-0.00106676	-0.0031606	-0.0632796	-0.0480804	-0.0491675	-0.00516502	-0.0401005	-0.0704302
35.6	-0.0639337	-0.090635	-0.000759777	-0.002678	-0.0629674	-0.0487115	-0.0501941	-0.00483516	-0.0400896	-0.0706062
35.8	-0.0645131	-0.0906205	-0.00117223	-0.00270408	-0.064498	-0.0491856	-0.0496367	-0.00450525	-0.0393959	-0.0707288
36	-0.0645616	-0.0903613	-0.0014797	-0.0025282	-0.0657289	-0.0494758	-0.0491127	-0.00409089	-0.039988	-0.0715835
36.2	-0.0640834	-0.0905823	-0.00156568	-0.00314839	-0.065399	-0.0489831	-0.0487597	-0.0049445	-0.0413532	-0.0703741
36.4	-0.0641628	-0.0908226	-0.00246924	-0.00351593	-0.065692	-0.0504868	-0.0485451	-0.00494937	-0.0410501	-0.0704542
36.6	-0.0645987	-0.0904797	-0.00298118	-0.0033699	-0.0660784	-0.0492173	-0.0483749	-0.00566635	-0.0417561	-0.071124
36.8	-0.0648177	-0.0898339	-0.00347371	-0.00282892	-0.0651463	-0.0484053	-0.0487825	-0.00524663	-0.041635	-0.070756
37	-0.06488	-0.0904177	-0.0026497	-0.00245755	-0.0647689	-0.0485619	-0.0490742	-0.00550384	-0.0419358	-0.0715936
37.2	-0.06568	-0.0905027	-0.00261483	-0.0029329	-0.0652528	-0.0487192	-0.049145	-0.00558783	-0.041196	-0.072598
37.4	-0.0657722	-0.0904478	-0.00342074	-0.00235865	-0.0654912	-0.0479777	-0.0491008	-0.00528299	-0.0419119	-0.0726278
37.6	-0.0662946	-0.0906875	-0.00323278	-0.00217407	-0.0649595	-0.0485595	-0.0475938	-0.0044992	-0.0414711	-0.0729148
37.8	-0.0661739	-0.0917359	-0.00332984	-0.0022939	-0.0649413	-0.0490024	-0.0471148	-0.00546829	-0.0413269	-0.0723471
38	-0.0665906	-0.091228	-0.00449325	-0.00233324	-0.0653242	-0.048799	-0.0470007	-0.00598858	-0.0408194	-0.0725013
38.2	-0.0658144	-0.0912657	-0.00381437	-0.00226976	-0.0654059	-0.0493161	-0.0468223	-0.0057366	-0.0404838	-0.0725214
38.4	-0.0659363	-0.0913617	-0.00383575	-0.00297964	-0.0647165	-0.0495182	-0.0465752	-0.00605755	-0.0399313	-0.0728868
38.6	-0.0658721	-0.09106	-0.00395204	-0.00262122	-0.0643635	-0.0495699	-0.0470524	-0.00661649	-0.0402766	-0.0719935
38.8	-0.0662612	-0.0912387	-0.00351243	-0.00224966	-0.0648222	-0.0488868	-0.0471372	-0.00641895	-0.0403625	-0.0718342
39	-0.0655432	-0.091383	-0.00267577	-0.0024861	-0.0645504	-0.0493146	-0.0474655	-0.00594121	-0.041531	-0.0709982
39.2	-0.0655562	-0.0914591	-0.00378504	-0.00229812	-0.0642791	-0.0493417	-0.0481437	-0.00579986	-0.0424741	-0.0705983
39.4	-0.0660525	-0.0910482	-0.00319002	-0.00244952	-0.0649482	-0.0494041	-0.0491242	-0.00494854	-0.0429533	-0.0705858
39.6	-0.0650266	-0.092172	-0.00334341	-0.00325948	-0.0646257	-0.050178	-0.0495003	-0.00455454	-0.0423075	-0.070946
39.8	-0.0646825	-0.0919734	-0.00348642	-0.00340983	-0.0639522	-0.0512961	-0.0498227	-0.00418684	-0.0427657	-0.0715977
40	-0.0657596	-0.0922078	-0.00381725	-0.00340702	-0.0640862	-0.0508341	-0.0501686	-0.00497642	-0.0416763	-0.0714975
40.2	-0.0660059	-0.0928805	-0.00273966	-0.00365094	-0.064132	-0.0498414	-0.0497355	-0.00518975	-0.0405198	-0.0723348
40.4	-0.0651943	-0.0942025	-0.00220577	-0.00365665	-0.0643305	-0.04946	-0.0490902	-0.00558427	-0.0413328	-0.0726207
40.6	-0.0660362	-0.0934652	-0.00180666	-0.00303268	-0.0643838	-0.0486246	-0.048618	-0.00582838	-0.0414905	-0.0723765
40.8	-0.065794	-0.0932356	-0.00111852	-0.00316952	-0.0641273	-0.0484763	-0.048351	-0.00548776	-0.0415653	-0.0722873
41	-0.0656037	-0.0930261	-0.00122226	-0.00322466	-0.0638033	-0.0487824	-0.0485534	-0.00509322	-0.0422557	-0.0730506
41.2	-0.0661197	-0.0929845	-0.00174237	-0.00296421	-0.0645075	-0.0493288	-0.048986	-0.00544563	-0.0426365	-0.0716027
41.4	-0.0670435	-0.0925736	-0.00214946	-0.00319254	-0.0649302	-0.0499947	-0.0490355	-0.0055461	-0.0423196	-0.071652
41.6	-0.0664422	-0.0925814	-0.0019817	-0.00244633	-0.0661352	-0.0500622	-0.0498027	-0.00607842	-0.0424376	-0.0719398
41.8	-0.067474	-0.0923829	-0.00287766	-0.0034982	-0.067346	-0.0501834	-0.0505279	-0.00615695	-0.0422633	-0.0716955
42	-0.0669172	-0.0926889	-0.00250306	-0.00341231	-0.0669204	-0.0497751	-0.0504512	-0.00532367	-0.0416145	-0.0711437
42.2	-0.0663003	-0.0926457	-0.00270741	-0.00304516	-0.0669173	-0.0487819	-0.0501306	-0.00456717	-0.0414094	-0.0717049
42.4	-0.065429	-0.0929227	-0.00264128	-0.00264122	-0.0669569	-0.0494959	-0.0493965	-0.00416622	-0.0412312	-0.0707325
42.6	-0.0664079	-0.0937268	-0.00300945	-0.0043697	-0.0669307	-0.0501358	-0.0498846	-0.00394775	-0.0416842	-0.0715236
42.8	-0.0650844	-0.0941877	-0.00281085	-0.00247992	-0.0666853	-0.0496113	-0.0493405	-0.0038689	-0.0428527	-0.0722882
43	-0.0646637	-0.0938402	-0.00275883	-0.00277496	-0.0681215	-0.0503725	-0.0493833	-0.00426925	-0.0426876	-0.0717893
43.2	-0.0645586	-0.0935552	-0.00295363	-0.00277682	-0.0670712	-0.0514875	-0.0499677	-0.00496166	-0.0430746	-0.0722873
43.4	-0.0646966	-0.0931732	-0.00340972	-0.00348066	-0.0671967	-0.0513716	-0.0502475	-0.00473716	-0.043619	-0.0735131
43.6	-0.0642219	-0.093444	-0.00318038	-0.00288002	-0.0661685	-0.0511022	-0.050273	-0.0051567	-0.0430823	-0.0732218
43.8	-0.065608	-0.0934833	-0.00329142	-0.0033066	-0.0658045	-0.0510212	-0.0499186	-0.00556625	-0.0419167	-0.0721745
44	-0.066115	-0.0942618	-0.00358221	-0.00185753	-0.065753	-0.051092	-0.0491447	-0.00524329	-0.0428331	-0.0736646
44.2	-0.0666129	-0.094327	-0.00351124	-0.0021193	-0.0662482	-0.0507157	-0.0480126	-0.004583	-0.0428643	-0.0732947
44.4	-0.0668461	-0.094184	-0.00292287	-0.000920485	-0.0655563	-0.0496944	-0.0486367	-0.00534141	-0.0423569	-0.0727956
44.6	-0.0668038	-0.0932872	-0.00274162	-0.00195194	-0.0659888	-0.049966	-0.0477646	-0.0038911	-0.0433017	-0.0718666
44.8	-0.0658687	-0.0939241	-0.00261215	-0.00209041	-0.0661329	-0.0501915	-0.0493533	-0.0034738	-0.0430887	-0.0729914
45	-0.0663783	-0.0931026	-0.00304395	-0.00278909	-0.0660405	-0.050147	-0.0490287	-0.00404669	-0.0427541	-0.0723954
45.2	-0.0668839	-0.0929756	-0.00350605	-0.00295394	-0.066488	-0.0509991	-0.0507197	-0.00466045	-0.043038	-0.073029
45.4	-0.0679939	-0.0938651	-0.00326813	-0.00319275	-0.0661528	-0.0513881	-0.0514157	-0.00435987	-0.0428569	-0.0724706
45.6	-0.0680916	-0.0943518	-0.00366075	-0.00198831	-0.0669033	-0.0515088	-0.0516138	-0.00539254	-0.0421793	-0.0733754
45.8	-0.0679447	-0.0944787	-0.00352021	-0.00224447	-0.067232	-0.0511548	-0.0506071	-0.005914	-0.0425208	-0.0739947
46	-0.068403	-0.0945298	-0.00327948	-0.0024239	-0.0667314	-0.0500179	-0.0517576	-0.00609353	-0.0437091	-0.0741815
46.2	-0.0681341	-0.0947781	-0.0017702	-0.00183501	-0.0670716	-0.0495471	-0.0510009	-0.00532842	-0.0433895	-0.0736366
46.4	-0.0669681	-0.0944006	-0.00173014	-0.00205116	-0.0678915	-0.0498427	-0.0502696	-0.00619921	-0.043559	-0.0749908
46.6	-0.0671398	-0.0949087	-0.00244281	-0.00242501	-0.0685325	-0.0493858	-0.0509905	-0.00628607	-0.0440926	-0.0751084
46.8	-0.0680755	-0.0945163	-0.00223569	-0.00243885	-0.0685396	-0.0503658	-0.0499884	-0.00651589	-0.0437871	-0.0748408
47	-0.0670849	-0.0949104	-0.00200081	-0.0018377	-0.0686267	-0.0518825	-0.049493	-0.00639172	-0.0436091	-0.0750113
47.2	-0.067923	-0.0952146	-0.00217047	-0.00165341	-0.0684018	-0.052381	-0.0493057	-0.00655365	-0.0430304	-0.0753744
47.4	-0.068808	-0.0955599	-0.00207706	-0.00163388	-0.0679036	-0.0517703	-0.0502789	-0.00566639	-0.043583	-0.0750039
47.6	-0.0683414	-0.0946522	-0.000625444	-0.0019094	-0.067433	-0.0510091	-0.0498895	-0.00606742	-0.0438898	-0.0746572
47.8	-0.0687029	-0.0947669	-0.000954485	-0.00123945	-0.0673762	-0.0496524	-0.0504008	-0.00570569	-0.0449914	-0.0744927
48	-0.0688302	-0.0952505	-0.000999836	-0.00228443	-0.0675084	-0.0495302	-0.0508612	-0.00490807	-0.0434284	-0.0748082
48.2	-0.0688964	-0.095347	-0.00117917	-0.00315561	-0.0669112	-0.0493847	-0.0507873	-0.00526758	-0.0446517	-0.0747623
48.4	-0.0686177	-0.0952206	-0.00126325	-0.00271245	-0.0671721	-0.0495699	-0.0499315	-0.00511904	-0.0442506	-0.0741146
48.6	-0.0687605	-0.0956197	-0.00186813	-0.00307721	-0.0668817	-0.0501546	-0.049821	-0.00486745	-0.0429063	-0.0751572
48.8	-0.069084	-0.0960701	-0.00139427	-0.00276327	-0.0666663	-0.0509766	-0.049821	-0.00461373	-0.0424199	-0.0748878
49	-0.0693369	-0.0961258	-0.00206551	-0.00262268	-0.0673071	-0.0503945	-0.0496972	-0.00610008	-0.0430528	-0.0744591
49.2	-0.0684979	-0.0958572	-0.00186542	-0.00242462	-0.0673401	-0.050365	-0.0498256	-0.0047171	-0.042693	-0.0749305
49.4	-0.0688389	-0.0959814	-0.00226903	-0.00298263	-0.0676413	-0.0496993	-0.0503694	-0.00511355	-0.0429595	-0.075237
49.6	-0.0685786	-0.0963627	-0.00229724	-0.00187368	-0.0683494	-0.0497767	-0.0503598	-0.00494393	-0.0432987	-0.0750715
49.8	-0.0666096	-0.095906	-0.00167381	-0.00235356	-0.0695326	-0.0498337	-0.0510276	-0.00539802	-0.043436	-0.0749954
50	-0.0668812	-0.0955853	-0.00162948	-0.00260967	-0.0692802	-0.0505012	-0.0506614	-0.00388552	-0.043393	-0.0748
50.2	-0.0667763	-0.0959498	-0.00204698	-0.00277512	-0.069728	-0.0503072	-0.0508215	-0.00520285	-0.0437643	-0.0745828
50.4	-0.0661759	-0.0960297	-0.00124576	-0.00287491	-0.069771	-0.0507876	-0.0507086	-0.00532413	-0.0440143	-0.0745097
50.6	-0.067144	-0.0964391	-0.00154764	-0.00309879	-0.0690244	-0.0510838	-0.0503221	-0.00579975	-0.0437135	-0.0753908
50.8	-0.0692282	-0.0962056	-0.00334272	-0.00396461	-0.0676671	-0.0508912	-0.0501581	-0.00570811	-0.0428834	-0.075533
51	-0.0696963	-0.0964613	-0.00318999	-0.00351023	-0.0677626	-0.0498376	-0.0505034	-0.00703796	-0.0432092	-0.0755236
51.2	-0.0698798	-0.0964338	-0.00355913	-0.00319617	-0.0673639	-0.0497011	-0.0502219	-0.00730122	-0.0432689	-0.0755399
51.4	-0.070199	-0.0964344	-0.00437024	-0.00296033	-0.0675707	-0.0501798	-0.0503216	-0.00732789	-0.0429984	-0.0763839
51.6	-0.0703506	-0.0958223	-0.00453254	-0.00232117	-0.0683073	-0.0496546	-0.0506216	-0.00747647	-0.0446549	-0.0747792
51.8	-0.0693493	-0.0960646	-0.00426411	-0.00187582	-0.0691519	-0.0498366	-0.0504674	-0.00710898	-0.0450668	-0.0751398
52	-0.0691646	-0.0954664	-0.00450559	-0.00113001	-0.0690445	-0.0501658	-0.0506552	-0.00626614	-0.0457921	-0.0756571
52.2	-0.069721	-0.0955954	-0.00324072	-0.000310559	-0.0698052	-0.0507441	-0.0518166	-0.00649335	-0.0457403	-0.0755715
52.4	-0.0703762	-0.0952962	-0.00359374	-0.000108209	-0.0691313	-0.0496265	-0.0514344	-0.00567935	-0.0450963	-0.0747507
52.6	-0.0703616	-0.0955367	-0.00257373	-0.000543358	-0.0686092	-0.0503497	-0.0515653	-0.00378456	-0.0445198	-0.0756048
52.8	-0.0706977	-0.0955153	-0.00250299	-0.00110659	-0.068494	-0.0498718	-0.0520059	-0.00375065	-0.0445905	-0.0760976
53	-0.0711826	-0.0954788	-0.00181158	-0.00140017	-0.0682627	-0.0494347	-0.0513423	-0.00470311	-0.0442091	-0.07582
53.2	-0.0703704	-0.0952013	-0.00254043	-0.00204352	-0.0678884	-0.0489099	-0.0500439	-0.0041105	-0.0441435	-0.0760649
53.4	-0.0702424	-0.0949726	-0.00171658	-0.00259875	-0.0685606	-0.0491379	-0.0503774	-0.00450156	-0.0448392	-0.0761549
53.6	-0.0700575	-0.0949538	-0.0026254	-0.00303347	-0.0688111	-0.0501585	-0.0507875	-0.00454107	-0.0437136	-0.0759305
53.8	-0.0696026	-0.0954778	-0.00177985	-0.00198563	-0.0687609	-0.0517036	-0.0502247	-0.00480388	-0.0449728	-0.0748943
54	-0.0698744	-0.0968623	-0.00221963	-0.00217721	-0.0688478	-0.0519657	-0.0510056	-0.00453137	-0.0449646	-0.0742151
54.2	-0.0711016	-0.097242	-0.00296919	-0.00230653	-0.0690118	-0.0516946	-0.0513899	-0.00429659	-0.0450011	-0.0741215
54.4	-0.0700416	-0.0978787	-0.00373068	-0.00175004	-0.0692244	-0.0523668	-0.0512319	-0.00422139	-0.0438914	-0.0743078
54.6	-0.0700889	-0.0981896	-0.00348472	-0.00233065	-0.0695043	-0.051032	-0.050504	-0.00518594	-0.0449227	-0.0743
54.8	-0.0706295	-0.0983978	-0.00396929	-0.00270809	-0.0695619	-0.0504115	-0.0503652	-0.00461684	-0.0442713	-0.075525
55	-0.0701105	-0.0979332	-0.00342166	-0.00266648	-0.0697956	-0.051036	-0.0493754	-0.00449052	-0.0440919	-0.0757793
55.2	-0.0693105	-0.0980621	-0.0024928	-0.00210803	-0.0703947	-0.0517488	-0.0491844	-0.0047012	-0.0445089	-0.0754357
55.4	-0.07003	-0.0977875	-0.00242176	-0.00273914	-0.0706194	-0.0518407	-0.0492821	-0.00430461	-0.0451097	-0.0751791
55.6	-0.069761	-0.0975804	-0.00242113	-0.0018475	-0.0704807	-0.0514233	-0.0498297	-0.00413807	-0.0453381	-0.0753446
55.8	-0.0700034	-0.09769	-0.00328451	-0.00189381	-0.0704951	-0.0513131	-0.0503266	-0.0044615	-0.0447855	-0.0749764
56	-0.0696676	-0.0978602	-0.00353642	-0.00210212	-0.0705835	-0.0514962	-0.0510581	-0.00410446	-0.0440172	-0.0755561
56.2	-0.0701292	-0.0983555	-0.00356194	-0.00251251	-0.069578	-0.0509757	-0.0510964	-0.00422406	-0.0437233	-0.0759795
56.4	-0.0710731	-0.0991939	-0.00440489	-0.00290183	-0.0689448	-0.0511164	-0.0508164	-0.00515852	-0.0443915	-0.0762172
56.6	-0.0710384	-0.0995989	-0.00398712	-0.00219764	-0.0691024	-0.0513937	-0.0506834	-0.00485818	-0.0438108	-0.0761696
56.8	-0.071066	-0.0983841	-0.00345572	-0.00245831	-0.0693341	-0.0508096	-0.0511456	-0.00497325	-0.0442941	-0.0757795
57	-0.070589	-0.0985037	-0.00345914	-0.00217499	-0.0689482	-0.0500578	-0.0509681	-0.00519591	-0.045443	-0.0759974
57.2	-0.0705702	-0.0979162	-0.00446424	-0.00186079	-0.069084	-0.0500671	-0.0508628	-0.00536947	-0.0457128	-0.0758251
57.4	-0.0701107	-0.0968566	-0.00362967	-0.00022702	-0.0699895	-0.0505004	-0.0515153	-0.0044693	-0.0448461	-0.0767319
57.6	-0.0703929	-0.0967264	-0.00312348	-0.000737419	-0.0698419	-0.0506756	-0.0521763	-0.00483127	-0.0448414	-0.0765953
57.8	-0.0698192	-0.0977482	-0.00327274	-0.000216015	-0.0690208	-0.0513596	-0.051595	-0.00433331	-0.0456809	-0.0764834
58	-0.0706674	-0.0978236	-0.00344461	-0.000354496	-0.0693754	-0.0517649	-0.0511532	-0.00377859	-0.0449551	-0.0763651
58.2	-0.0705493	-0.0984695	-0.00278201	-0.00103211	-0.0698625	-0.0521563	-0.0516007	-0.00403183	-0.0443124	-0.0772356
58.4	-0.0706895	-0.0991282	-0.00299174	-0.00169552	-0.0695023	-0.0517765	-0.0509125	-0.00441191	-0.0460822	-0.0763126
58.6	-0.0706574	-0.0988347	-0.00361932	-0.00168639	-0.0697944	-0.0517165	-0.05014	-0.00434338	-0.0465237	-0.0767584
58.8	-0.0707163	-0.0987698	-0.00302309	-0.0020376	-0.0706787	-0.0511761	-0.050302	-0.00517191	-0.0458235	-0.0771721
59	-0.0709821	-0.0979345	-0.00267561	-0.00185678	-0.0708591	-0.0507929	-0.0510711	-0.00509168	-0.0464291	-0.0771611
59.2	-0.0703112	-0.0971098	-0.00256289	-0.00167868	-0.0709589	-0.0515745	-0.0515078	-0.00498669	-0.0470293	-0.0762803
59.4	-0.0701657	-0.0969801	-0.00194456	-0.0016167	-0.0712877	-0.0510366	-0.0527741	-0.00565723	-0.0456056	-0.0762189
59.6	-0.0697681	-0.0976836	-0.00136861	-0.00136592	-0.0707396	-0.0511962	-0.0530787	-0.00583273	-0.0455447	-0.0758217
59.8	-0.0696307	-0.0964618	-0.00217303	-0.000791632	-0.0707722	-0.0520271	-0.0526746	-0.00559381	-0.0460712	-0.0756582
60	0.148258	0.0753283	0.17969	0.195085	0.130952	0.106391	0.131003	0.188546	0.0734666	0.124163	Step 2
60.2	0.148293	0.0790435	0.194552	0.196071	0.127669	0.101288	0.138864	0.19517	0.0753383	0.115942
60.4	0.153092	0.0767555	0.193499	0.199236	0.126397	0.104967	0.139242	0.196111	0.0766613	0.114648
60.6	0.151396	0.0776232	0.201414	0.204182	0.130451	0.103288	0.151732	0.199142	0.0809481	0.109295
60.8	0.160617	0.0756093	0.203995	0.209904	0.132421	0.10593	0.153332	0.198933	0.0815972	0.110306
61	0.163536	0.076442	0.2109	0.213249	0.134868	0.106889	0.156931	0.199687	0.0822246	0.107333
61.2	0.170576	0.0756316	0.21327	0.216131	0.137365	0.108383	0.159543	0.1986	0.0838658	0.106982
61.4	0.175184	0.0760454	0.217448	0.219588	0.140382	0.110411	0.1649	0.197946	0.0845913	0.10589
61.6	0.183408	0.076553	0.220213	0.222303	0.143653	0.112967	0.167216	0.198306	0.0848615	0.10672
61.8	0.189553	0.0755891	0.221546	0.224246	0.144665	0.114461	0.169668	0.198908	0.086271	0.109757
62	0.196208	0.075462	0.223643	0.226843	0.145426	0.116501	0.174436	0.20108	0.0883519	0.110282
62.2	0.203049	0.0758934	0.226843	0.231775	0.146827	0.119241	0.178615	0.202749	0.0885415	0.110611
62.4	0.209237	0.0739082	0.228541	0.235706	0.150056	0.120631	0.181421	0.204945	0.090317	0.111593
62.6	0.213652	0.0756274	0.231287	0.238857	0.150828	0.124108	0.18502	0.211421	0.0912256	0.112442
62.8	0.219022	0.0772138	0.23514	0.242944	0.153133	0.126248	0.191282	0.214334	0.0907058	0.109421
63	0.227699	0.0790019	0.236565	0.244531	0.154559	0.128452	0.195705	0.215763	0.092122	0.110282
63.2	0.230978	0.0791957	0.237211	0.245775	0.156084	0.131362	0.199992	0.21851	0.0942914	0.112082
63.4	0.239288	0.0818369	0.239549	0.247266	0.155605	0.134028	0.20224	0.221994	0.0947028	0.114207
63.6	0.244697	0.0820171	0.240372	0.248961	0.159509	0.133374	0.203975	0.217539	0.0964778	0.11398
63.8	0.24939	0.083845	0.240707	0.250357	0.161404	0.134882	0.205267	0.218221	0.0991608	0.116376
64	0.254373	0.082314	0.243581	0.254066	0.161067	0.13673	0.206503	0.220112	0.099791	0.116885
64.2	0.257306	0.0848004	0.246132	0.256129	0.161137	0.136917	0.21105	0.221587	0.101111	0.117626
64.4	0.260983	0.0863122	0.249253	0.258459	0.163499	0.137818	0.215633	0.220071	0.103358	0.118718
64.6	0.26741	0.0835163	0.250334	0.261241	0.161662	0.140357	0.217952	0.223537	0.104607	0.12323
64.8	0.272032	0.0831097	0.253138	0.264505	0.161911	0.14257	0.220777	0.225285	0.106101	0.120931
65	0.274755	0.0860863	0.253118	0.268281	0.164666	0.142355	0.225188	0.22624	0.106657	0.122375
65.2	0.282377	0.0866888	0.255214	0.272392	0.169514	0.144675	0.226766	0.228309	0.10738	0.122434
65.4	0.286576	0.0876073	0.254978	0.275156	0.172084	0.147021	0.228822	0.231262	0.107799	0.122393
65.6	0.290508	0.0905932	0.257582	0.277467	0.170848	0.149673	0.233801	0.230182	0.10797	0.120539
65.8	0.298731	0.0927143	0.259488	0.279599	0.174515	0.151187	0.236882	0.231025	0.108995	0.124496
66	0.305991	0.0940791	0.263165	0.279215	0.174905	0.153491	0.237687	0.230985	0.111389	0.124769
66.2	0.310971	0.0945794	0.264866	0.279381	0.175089	0.155265	0.240834	0.233135	0.112343	0.124671
66.4	0.315807	0.0952086	0.268202	0.281269	0.175294	0.157426	0.243844	0.236813	0.114383	0.125613
66.6	0.320125	0.098137	0.269232	0.283997	0.181268	0.157877	0.245437	0.243206	0.11619	0.126216
66.8	0.32078	0.0988894	0.268946	0.286725	0.182445	0.157795	0.248452	0.243749	0.116915	0.126007
67	0.321986	0.098716	0.270635	0.290823	0.18478	0.161371	0.252752	0.250074	0.118571	0.127387
67.2	0.326039	0.0982372	0.272839	0.293285	0.186882	0.163479	0.255703	0.250101	0.120486	0.127932
67.4	0.329213	0.0987532	0.275453	0.294192	0.18984	0.163823	0.258736	0.25216	0.122787	0.129034
67.6	0.334294	0.0997848	0.27936	0.29635	0.189444	0.165742	0.262272	0.247926	0.124769	0.131912
67.8	0.338949	0.100853	0.282823	0.296026	0.191462	0.169639	0.262838	0.250733	0.125553	0.132561
68	0.344918	0.102481	0.284531	0.2964	0.195974	0.170475	0.264432	0.250235	0.127418	0.132645
68.2	0.348059	0.103888	0.285926	0.298617	0.197836	0.171026	0.266569	0.253126	0.128208	0.135428
68.4	0.349014	0.104344	0.286198	0.301619	0.198401	0.173652	0.269018	0.255764	0.12897	0.136187
68.6	0.350453	0.103847	0.287039	0.30515	0.201873	0.173378	0.271277	0.261061	0.1293	0.134342
68.8	0.353104	0.104008	0.289611	0.310348	0.202843	0.174492	0.274208	0.262935	0.130801	0.135122
69	0.356033	0.103968	0.292755	0.312391	0.201764	0.175557	0.278351	0.266365	0.13143	0.135532
69.2	0.361155	0.106204	0.295929	0.315634	0.205178	0.17767	0.278726	0.268303	0.131679	0.137593
69.4	0.366063	0.109062	0.297984	0.318396	0.206806	0.177826	0.281649	0.270013	0.131953	0.13835
69.6	0.369825	0.111454	0.299706	0.319984	0.206558	0.182215	0.285126	0.269923	0.133065	0.143086
69.8	0.371665	0.112679	0.301619	0.320185	0.207609	0.183109	0.288975	0.27022	0.135407	0.145043
70	0.373273	0.115283	0.301037	0.320585	0.209824	0.183483	0.289675	0.270444	0.136603	0.145593
70.2	0.374068	0.116153	0.301738	0.321167	0.208942	0.185183	0.293177	0.270751	0.139736	0.145678
70.4	0.377648	0.116346	0.304953	0.323307	0.210807	0.187436	0.293364	0.267449	0.140633	0.148442
70.6	0.381263	0.115719	0.308065	0.322398	0.213449	0.187288	0.292929	0.269921	0.143292	0.144699
70.8	0.383855	0.117514	0.30954	0.323385	0.216649	0.187904	0.29438	0.27417	0.143188	0.144718
71	0.388102	0.118196	0.311439	0.327837	0.219978	0.189501	0.298452	0.276574	0.144821	0.146171
71.2	0.390605	0.119319	0.311867	0.329826	0.221917	0.191194	0.300429	0.27739	0.144442	0.146683
71.4	0.393942	0.122135	0.31121	0.330448	0.223364	0.191585	0.303934	0.282586	0.145969	0.145638
71.6	0.396968	0.122292	0.311256	0.333183	0.224681	0.194542	0.305458	0.285457	0.147336	0.147943
71.8	0.40248	0.123944	0.31361	0.336953	0.225786	0.197599	0.306072	0.283127	0.148519	0.150037
72	0.403995	0.125075	0.31419	0.338921	0.224971	0.197907	0.306917	0.286828	0.149458	0.149197
72.2	0.406622	0.125169	0.316194	0.342498	0.227153	0.198392	0.308629	0.288983	0.151782	0.152231
72.4	0.407006	0.124076	0.319244	0.342418	0.229707	0.200577	0.309604	0.290482	0.154329	0.15145
72.6	0.408473	0.12598	0.321277	0.342026	0.229925	0.199721	0.312966	0.288744	0.153811	0.151836
72.8	0.411029	0.126343	0.323176	0.340271	0.231381	0.199743	0.314418	0.293838	0.155424	0.15375
73	0.414951	0.126572	0.326391	0.342901	0.233007	0.202682	0.314929	0.29197	0.157372	0.157799
73.2	0.42137	0.129344	0.327624	0.341961	0.23663	0.205396	0.316035	0.293675	0.158265	0.15672
73.4	0.426346	0.13237	0.32848	0.345688	0.239242	0.207462	0.317871	0.291509	0.157551	0.158263
73.6	0.430871	0.134026	0.330185	0.348681	0.241956	0.209191	0.319315	0.294303	0.159518	0.157884
73.8	0.431368	0.134409	0.329995	0.352086	0.242991	0.210324	0.322388	0.293318	0.161419	0.155688
74	0.43414	0.135993	0.331368	0.350142	0.244557	0.211771	0.323731	0.298062	0.16199	0.158877
74.2	0.435721	0.136463	0.332788	0.352692	0.244267	0.211772	0.326247	0.297564	0.163327	0.156873
74.4	0.438052	0.137556	0.333687	0.354439	0.246692	0.211825	0.327812	0.298857	0.165178	0.15964
74.6	0.43851	0.138423	0.334416	0.356763	0.248568	0.21467	0.331409	0.303102	0.166235	0.161013
74.8	0.440535	0.139521	0.335836	0.357419	0.247546	0.216728	0.333523	0.304464	0.167191	0.162833
75	0.441809	0.14164	0.336143	0.358373	0.25158	0.217795	0.337562	0.303829	0.168506	0.160903
75.2	0.443817	0.142155	0.337727	0.359096	0.250441	0.220148	0.338836	0.308414	0.169609	0.166357
75.4	0.447244	0.142772	0.339636	0.359574	0.24793	0.222644	0.339167	0.313128	0.170136	0.166817
75.6	0.451007	0.14386	0.341141	0.358406	0.246849	0.224302	0.337253	0.310054	0.171523	0.167118
75.8	0.454894	0.14391	0.341809	0.361003	0.250633	0.226098	0.337989	0.312709	0.17172	0.167032
76	0.457015	0.143807	0.342979	0.363486	0.249872	0.228913	0.340678	0.31351	0.172218	0.167577
76.2	0.457486	0.14363	0.34503	0.364571	0.251574	0.228823	0.341469	0.312504	0.17381	0.1671
76.4	0.460741	0.144666	0.345896	0.366021	0.253678	0.228377	0.343545	0.310994	0.175178	0.165764
76.6	0.462946	0.144274	0.349129	0.369263	0.258393	0.227975	0.346263	0.313885	0.1773	0.168399
76.8	0.46232	0.146686	0.353045	0.36869	0.260042	0.228705	0.347008	0.31756	0.178346	0.169904
77	0.465467	0.148531	0.355373	0.370766	0.261257	0.230383	0.345112	0.315675	0.178976	0.170296
77.2	0.466199	0.149522	0.357604	0.372314	0.263178	0.231188	0.349808	0.317938	0.180472	0.172168
77.4	0.464418	0.15132	0.356389	0.37472	0.262509	0.231962	0.354295	0.319451	0.182258	0.174789
77.6	0.464069	0.152647	0.355382	0.374236	0.262242	0.231615	0.355684	0.320936	0.181024	0.173276
77.8	0.468758	0.154102	0.357918	0.376108	0.263719	0.232896	0.35655	0.320628	0.181518	0.173913
78	0.469978	0.154505	0.358701	0.377986	0.263808	0.232107	0.360025	0.327543	0.182509	0.174464
78.2	0.473457	0.155045	0.359878	0.378852	0.269081	0.233076	0.357239	0.330659	0.182492	0.1725
78.4	0.47539	0.154547	0.362958	0.38006	0.273546	0.235222	0.356039	0.33335	0.181762	0.172286
78.6	0.479076	0.154458	0.363676	0.380801	0.27342	0.238159	0.357291	0.335924	0.184014	0.175803
78.8	0.479939	0.152816	0.362212	0.381534	0.27423	0.239175	0.360513	0.337604	0.185943	0.176805
79	0.480994	0.153819	0.366858	0.383268	0.277761	0.239717	0.359746	0.335312	0.187189	0.177755
79.2	0.481338	0.155469	0.366557	0.385335	0.275213	0.243093	0.363641	0.337146	0.189704	0.179834
79.4	0.482883	0.155085	0.368086	0.384313	0.274335	0.244471	0.365865	0.339421	0.19082	0.181475
79.6	0.488191	0.156328	0.37095	0.385293	0.275849	0.244808	0.367552	0.339525	0.191051	0.18051
79.8	0.487254	0.156733	0.372578	0.384873	0.276575	0.244549	0.368901	0.340087	0.191687	0.179763
80	0.490404	0.155468	0.369356	0.386299	0.277584	0.246949	0.371011	0.340728	0.193561	0.179112
80.2	0.493324	0.155286	0.371687	0.386954	0.27873	0.249226	0.371037	0.339303	0.192106	0.175705
80.4	0.496273	0.157878	0.373644	0.388877	0.279799	0.24928	0.372987	0.33777	0.192799	0.177653
80.6	0.494332	0.160027	0.37423	0.391032	0.28295	0.251094	0.372131	0.338188	0.192808	0.181668
80.8	0.50098	0.162762	0.376022	0.391669	0.283314	0.25373	0.372994	0.338374	0.195191	0.185592
81	0.500395	0.165233	0.376723	0.391677	0.282777	0.254594	0.375494	0.341741	0.19464	0.186937
81.2	0.502231	0.167199	0.37817	0.393168	0.285184	0.254803	0.378101	0.344583	0.196065	0.191538
81.4	0.504345	0.16603	0.378946	0.394648	0.28846	0.256919	0.379129	0.345533	0.198071	0.193766
81.6	0.505069	0.167357	0.380483	0.394013	0.289514	0.257624	0.38189	0.347134	0.200301	0.192298
81.8	0.505466	0.167472	0.382242	0.396087	0.292632	0.258355	0.382272	0.347649	0.199372	0.190265
82	0.508202	0.167405	0.385544	0.397061	0.295671	0.259922	0.381981	0.34536	0.201337	0.192008
82.2	0.510742	0.168038	0.386787	0.398061	0.296111	0.26089	0.381289	0.348148	0.203208	0.191466
82.4	0.509313	0.170609	0.388442	0.398835	0.29525	0.261302	0.381759	0.348744	0.202983	0.188578
82.6	0.512578	0.17103	0.389799	0.40191	0.296022	0.262136	0.381969	0.349542	0.203117	0.187089
82.8	0.513898	0.172363	0.388629	0.403004	0.295878	0.261625	0.383528	0.350254	0.204358	0.188149
83	0.516428	0.17507	0.389989	0.405385	0.296586	0.262239	0.38666	0.352824	0.204213	0.188476
83.2	0.519488	0.176682	0.390104	0.405052	0.297263	0.262198	0.388631	0.350911	0.203884	0.189722
83.4	0.522817	0.176808	0.390969	0.404761	0.299272	0.262744	0.38866	0.352217	0.205927	0.190433
83.6	0.523923	0.175897	0.391209	0.403594	0.297048	0.262898	0.390281	0.354445	0.208207	0.19226
83.8	0.526539	0.176316	0.392861	0.403545	0.299703	0.266528	0.390887	0.355711	0.209021	0.193735
84	0.527925	0.17498	0.392379	0.401563	0.299618	0.267942	0.389615	0.354361	0.208792	0.194153
84.2	0.529799	0.175072	0.393146	0.402862	0.302568	0.270726	0.392158	0.354033	0.209967	0.194373
84.4	0.533019	0.176057	0.393368	0.40656	0.302701	0.273577	0.395381	0.355111	0.210866	0.195758
84.6	0.532303	0.178037	0.394126	0.410759	0.304576	0.274535	0.396278	0.353909	0.210026	0.198881
84.8	0.531961	0.180596	0.395717	0.413115	0.30631	0.274646	0.39742	0.354488	0.209881	0.201549
85	0.534065	0.181527	0.398704	0.41355	0.306815	0.276132	0.39941	0.358898	0.211665	0.201221
85.2	0.533759	0.183413	0.39975	0.415878	0.305448	0.275457	0.398398	0.360212	0.212851	0.200567
85.4	0.53516	0.183461	0.400793	0.415236	0.308214	0.27403	0.397832	0.361649	0.213204	0.204206
85.6	0.538297	0.185719	0.401002	0.413888	0.309897	0.275986	0.399448	0.361712	0.215206	0.201862
85.8	0.540772	0.186198	0.401958	0.415306	0.312337	0.276986	0.40067	0.362853	0.216599	0.199861
86	0.543053	0.186955	0.400988	0.417411	0.316105	0.277714	0.401399	0.367935	0.21786	0.203007
86.2	0.545093	0.188358	0.40466	0.417901	0.319803	0.277218	0.401401	0.370798	0.217038	0.204911
86.4	0.545376	0.188322	0.407087	0.417323	0.31855	0.279546	0.402583	0.370498	0.217481	0.201412
86.6	0.546813	0.189434	0.409121	0.418126	0.320872	0.280998	0.404809	0.374049	0.218695	0.203245
86.8	0.548556	0.189454	0.41031	0.417947	0.318208	0.280803	0.405334	0.375176	0.218929	0.204299
87	0.548806	0.18978	0.411528	0.417857	0.318374	0.280882	0.406383	0.368944	0.219705	0.203864
87.2	0.552896	0.188659	0.410221	0.416646	0.319946	0.282408	0.407701	0.371506	0.22126	0.205752
87.4	0.554608	0.190562	0.409703	0.419602	0.323178	0.283857	0.409267	0.374557	0.222059	0.205881
87.6	0.555293	0.189303	0.409002	0.421075	0.321969	0.283352	0.41038	0.371078	0.221603	0.206307
87.8	0.556528	0.190231	0.410493	0.423619	0.324069	0.285624	0.411833	0.371765	0.222253	0.207479
88	0.559119	0.191804	0.412606	0.424998	0.32384	0.285592	0.412708	0.375307	0.223034	0.206045
88.2	0.557658	0.194764	0.411624	0.429194	0.321843	0.287267	0.415445	0.372122	0.224473	0.204136
88.4	0.560711	0.193422	0.413029	0.429167	0.32203	0.286085	0.416244	0.372865	0.226102	0.205543
88.6	0.564286	0.194262	0.415508	0.427507	0.323498	0.287748	0.415795	0.378716	0.225382	0.206964
88.8	0.566006	0.193089	0.416149	0.427379	0.322683	0.289565	0.417214	0.379546	0.226703	0.211007
89	0.566674	0.193049	0.416201	0.428314	0.327524	0.290447	0.418046	0.380598	0.227267	0.215617
89.2	0.566794	0.191243	0.419534	0.427044	0.327743	0.292383	0.418998	0.384991	0.227802	0.217856
89.4	0.56668	0.193458	0.418815	0.427218	0.328813	0.295466	0.420122	0.386422	0.227475	0.218988
89.6	0.568508	0.194722	0.418385	0.427896	0.331101	0.294889	0.419816	0.383263	0.229536	0.218744
89.8	0.570142	0.197083	0.420123	0.428674	0.334912	0.293737	0.420236	0.383958	0.230214	0.214559
90	0.573384	0.199217	0.421661	0.431662	0.332967	0.294796	0.421691	0.385454	0.230594	0.213249
90.2	0.572365	0.200963	0.422164	0.432542	0.33553	0.292856	0.421196	0.383244	0.232639	0.211226
90.4	0.573699	0.202181	0.4259	0.434504	0.33779	0.292161	0.421008	0.382426	0.233433	0.212262
90.6	0.573769	0.202408	0.426124	0.436586	0.338626	0.294273	0.422256	0.384791	0.233613	0.211298
90.8	0.574591	0.202704	0.426421	0.436982	0.339674	0.294913	0.421831	0.385077	0.234845	0.213305
91	0.574633	0.203069	0.425975	0.434853	0.339105	0.296139	0.422572	0.387755	0.235535	0.216831
91.2	0.580309	0.203847	0.425008	0.436265	0.338718	0.298647	0.424749	0.390615	0.23537	0.219409
91.4	0.579839	0.204732	0.424207	0.436976	0.339774	0.300038	0.425314	0.390374	0.236734	0.219926
91.6	0.581704	0.205334	0.426448	0.438438	0.34161	0.299439	0.427497	0.391748	0.236526	0.222729
91.8	0.583712	0.207461	0.426213	0.439427	0.341944	0.301146	0.429531	0.393843	0.236901	0.219813
92	0.58514	0.206727	0.430243	0.440666	0.345346	0.300276	0.431709	0.3899	0.237744	0.218358
92.2	0.584731	0.2064	0.433917	0.439918	0.346474	0.300752	0.432608	0.390316	0.237901	0.21899
92.4	0.587937	0.206142	0.435608	0.43925	0.345434	0.303076	0.4343	0.393615	0.239672	0.219665
92.6	0.587946	0.205772	0.436773	0.440642	0.346165	0.305026	0.433406	0.393699	0.241907	0.220564
92.8	0.587453	0.204896	0.438655	0.441341	0.34439	0.30491	0.434086	0.39459	0.242077	0.222312
93	0.588632	0.207432	0.436881	0.442714	0.343532	0.307724	0.434746	0.394955	0.242776	0.221454
93.2	0.590199	0.208492	0.435933	0.445028	0.345923	0.308451	0.433907	0.392896	0.24326	0.222485
93.4	0.591558	0.208557	0.435721	0.446701	0.346793	0.308956	0.435033	0.393842	0.241922	0.22206
93.6	0.594029	0.211265	0.43547	0.447394	0.346524	0.308409	0.437308	0.395201	0.241964	0.222586
93.8	0.595451	0.211282	0.436832	0.450712	0.348653	0.308676	0.437198	0.395333	0.243931	0.227121
94	0.595231	0.211648	0.436903	0.453315	0.350653	0.309862	0.436527	0.397406	0.244678	0.22555
94.2	0.598016	0.212126	0.436915	0.454734	0.353015	0.310778	0.437236	0.397277	0.245352	0.227183
94.4	0.599034	0.213279	0.439294	0.454692	0.352398	0.311043	0.437712	0.396568	0.246777	0.228163
94.6	0.599114	0.212111	0.441729	0.454504	0.354421	0.314913	0.438626	0.39862	0.247854	0.231079
94.8	0.59968	0.213424	0.442694	0.452013	0.356536	0.317871	0.441516	0.40043	0.247893	0.227995
95	0.600062	0.213849	0.444906	0.450323	0.35712	0.318269	0.442914	0.405681	0.247704	0.232285
95.2	0.599826	0.215275	0.444636	0.449779	0.356432	0.320411	0.446562	0.410074	0.249468	0.230572
95.4	0.604545	0.216444	0.442975	0.450803	0.359159	0.320208	0.447908	0.408267	0.249712	0.230128
95.6	0.605779	0.216621	0.442885	0.451683	0.360928	0.319982	0.447957	0.40809	0.250385	0.227062
95.8	0.608246	0.217558	0.439801	0.451745	0.360697	0.320101	0.445901	0.407287	0.251276	0.228924
96	0.611093	0.216384	0.438734	0.450665	0.360408	0.321055	0.445235	0.405937	0.251881	0.227981
96.2	0.615307	0.216125	0.441131	0.450739	0.36282	0.321479	0.446146	0.403083	0.25095	0.228475
96.4	0.611847	0.216275	0.443752	0.453363	0.36341	0.323057	0.446956	0.407065	0.252117	0.230436
96.6	0.614166	0.217811	0.443551	0.453873	0.363364	0.321439	0.447636	0.408065	0.252289	0.231126
96.8	0.616127	0.217752	0.446086	0.454783	0.363773	0.321565	0.450018	0.408503	0.252007	0.231373
97	0.616186	0.220094	0.448488	0.457719	0.366081	0.322018	0.452595	0.406067	0.254116	0.232714
97.2	0.614422	0.221856	0.449813	0.458646	0.366638	0.3217	0.451822	0.408518	0.25462	0.235611
97.4	0.616447	0.221343	0.450322	0.457814	0.367644	0.321793	0.451913	0.409506	0.254656	0.234598
97.6	0.617449	0.222258	0.452204	0.458753	0.370501	0.324311	0.452665	0.409271	0.25652	0.233796
97.8	0.617744	0.223449	0.45415	0.459518	0.372995	0.325627	0.452834	0.412271	0.258503	0.233691
98	0.62071	0.224105	0.45413	0.459918	0.375684	0.326434	0.45231	0.413397	0.257592	0.235866
98.2	0.62323	0.224929	0.454874	0.459802	0.376647	0.328349	0.453299	0.412923	0.258834	0.234319
98.4	0.624667	0.228126	0.455506	0.461061	0.376216	0.329564	0.453041	0.415127	0.259072	0.234546
98.6	0.625696	0.228883	0.45459	0.462024	0.374845	0.329944	0.453896	0.415293	0.259572	0.237306
98.8	0.626174	0.229972	0.455442	0.463093	0.373701	0.328907	0.454748	0.415183	0.259127	0.240303
99	0.625253	0.230846	0.456408	0.463662	0.371543	0.33015	0.456818	0.419019	0.260914	0.238621
99.2	0.62555	0.229591	0.457109	0.465733	0.372326	0.328899	0.454727	0.419772	0.26104	0.237437
99.4	0.626695	0.229638	0.456871	0.466738	0.372717	0.330255	0.45624	0.416815	0.261799	0.237465
99.6	0.628253	0.229548	0.458208	0.468809	0.372919	0.331147	0.457182	0.41889	0.262245	0.24024
99.8	0.631122	0.231223	0.456557	0.471067	0.377269	0.334784	0.456841	0.418549	0.261337	0.238923
100	0.632675	0.23123	0.457172	0.473279	0.37646	0.332488	0.45594	0.417763	0.259694	0.238372
100.2	0.634025	0.231558	0.459411	0.472899	0.37502	0.333095	0.458748	0.419493	0.261128	0.241118
100.4	0.633504	0.231528	0.460406	0.471724	0.378517	0.331947	0.458487	0.421594	0.261105	0.243765
100.6	0.633287	0.232202	0.461511	0.470648	0.379257	0.332232	0.459317	0.422252	0.260194	0.241076
100.8	0.632133	0.232483	0.461531	0.469063	0.377515	0.330362	0.462666	0.423934	0.26205	0.241766
101	0.636713	0.232341	0.462905	0.468993	0.382235	0.333079	0.46487	0.42351	0.264663	0.24356
101.2	0.63792	0.233672	0.462668	0.471383	0.383741	0.334433	0.465093	0.424985	0.264377	0.245539
101.4	0.639507	0.23285	0.463282	0.470638	0.384422	0.33547	0.467162	0.426179	0.265129	0.245011
101.6	0.640409	0.233446	0.463659	0.471366	0.385	0.336314	0.466656	0.426155	0.265534	0.246853
101.8	0.642685	0.232424	0.467087	0.472628	0.38728	0.337099	0.46496	0.425123	0.265414	0.247648
102	0.640595	0.233808	0.465709	0.474106	0.386612	0.337959	0.465525	0.426241	0.267265	0.250156
102.2	0.640751	0.235203	0.46709	0.474848	0.389226	0.3383	0.46724	0.425563	0.267333	0.250559
102.4	0.645858	0.237559	0.467032	0.478133	0.391221	0.338957	0.468327	0.424194	0.26876	0.254383
102.6	0.648964	0.23844	0.467056	0.477179	0.390743	0.33845	0.471583	0.424116	0.268962	0.256596
102.8	0.650222	0.240122	0.468079	0.480376	0.388519	0.338604	0.473025	0.426372	0.269173	0.25534
103	0.650672	0.239665	0.469314	0.481956	0.390452	0.338388	0.472106	0.427828	0.267592	0.256889
103.2	0.653972	0.239318	0.46814	0.481874	0.386322	0.338794	0.472606	0.428482	0.267162	0.256557
103.4	0.651067	0.238665	0.471638	0.482549	0.384216	0.339127	0.471337	0.427303	0.267818	0.254289
103.6	0.650818	0.238955	0.474058	0.483481	0.387004	0.34107	0.471427	0.427604	0.269387	0.252881
103.8	0.651829	0.238945	0.473924	0.482464	0.387894	0.344251	0.473752	0.430823	0.271076	0.255646
104	0.654289	0.240407	0.476198	0.479187	0.388692	0.34506	0.473692	0.428398	0.270718	0.253624
104.2	0.656678	0.24188	0.479306	0.478387	0.39392	0.345823	0.474647	0.430714	0.272148	0.256446
104.4	0.660001	0.243315	0.478397	0.479596	0.39679	0.346545	0.476588	0.437732	0.271866	0.258077
104.6	0.659253	0.243679	0.476363	0.480805	0.397422	0.347417	0.476287	0.440245	0.27301	0.257556
104.8	0.659557	0.24364	0.478196	0.481052	0.40055	0.346307	0.475868	0.440785	0.272417	0.259614
105	0.661083	0.2437	0.477544	0.482384	0.399921	0.347834	0.481527	0.446167	0.274484	0.256378
105.2	0.659828	0.245518	0.474483	0.483419	0.399985	0.349902	0.482555	0.446739	0.276233	0.255772
105.4	0.659389	0.247124	0.475407	0.483409	0.400039	0.352942	0.482596	0.441642	0.276975	0.255253
105.6	0.661751	0.249073	0.478155	0.485114	0.400137	0.35303	0.483042	0.441597	0.277332	0.253751
105.8	0.663104	0.249858	0.479993	0.485281	0.40055	0.353803	0.48411	0.438503	0.278333	0.25114
106	0.662932	0.250306	0.481202	0.486642	0.401671	0.355003	0.483846	0.437045	0.278739	0.253917
106.2	0.66123	0.249786	0.483067	0.48782	0.401931	0.353478	0.48331	0.436413	0.279062	0.253976
106.4	0.663345	0.248782	0.482704	0.487123	0.40419	0.352073	0.484455	0.439742	0.28129	0.254929
106.6	0.663173	0.249747	0.484415	0.485089	0.406726	0.353864	0.486146	0.439593	0.280571	0.260542
106.8	0.66481	0.250788	0.483575	0.483954	0.405121	0.353737	0.486956	0.440544	0.282165	0.263702
107	0.665364	0.251205	0.48394	0.483396	0.405124	0.353725	0.484187	0.440048	0.282567	0.265009
107.2	0.669177	0.251489	0.485957	0.482903	0.405004	0.355382	0.484584	0.440763	0.282185	0.263679
107.4	0.67057	0.25211	0.487827	0.484972	0.403687	0.357135	0.487165	0.441686	0.279926	0.263452
107.6	0.673701	0.25096	0.487201	0.487506	0.405963	0.356737	0.485721	0.443748	0.281242	0.262287
107.8	0.673748	0.252347	0.487347	0.490019	0.408401	0.358508	0.486035	0.44383	0.281079	0.261517
108	0.675774	0.254198	0.487549	0.489681	0.408961	0.359563	0.486507	0.445971	0.282453	0.262536
108.2	0.678281	0.255333	0.489009	0.491585	0.409624	0.359917	0.487489	0.445875	0.283486	0.266214
108.4	0.679447	0.255441	0.48911	0.494374	0.408899	0.360341	0.486657	0.447274	0.28507	0.266204
108.6	0.681709	0.257848	0.48796	0.495078	0.405584	0.361151	0.487553	0.447761	0.284959	0.266497
108.8	0.680744	0.257116	0.487856	0.495051	0.409103	0.3604	0.486606	0.447742	0.286712	0.264677
109	0.685208	0.256564	0.489681	0.49813	0.412272	0.36047	0.488741	0.45083	0.285016	0.2637
109.2	0.684053	0.256943	0.48836	0.49735	0.414519	0.361806	0.490367	0.453798	0.286027	0.26219
109.4	0.68453	0.259258	0.489742	0.494447	0.418618	0.361921	0.491268	0.452438	0.286113	0.265065
109.6	0.680893	0.258458	0.490826	0.497648	0.420186	0.362098	0.492708	0.453272	0.287081	0.26472
109.8	0.685093	0.260304	0.492279	0.496457	0.416766	0.363218	0.495486	0.457911	0.286441	0.26821
110	0.681246	0.260777	0.491557	0.496166	0.414345	0.364228	0.497456	0.452123	0.287263	0.266585
110.2	0.68274	0.25913	0.49359	0.499157	0.415583	0.366128	0.49788	0.449304	0.287828	0.266715
110.4	0.681591	0.259163	0.492107	0.49929	0.413141	0.36695	0.497409	0.452221	0.288102	0.265672
110.6	0.685202	0.259122	0.493766	0.497013	0.412677	0.366983	0.497945	0.454277	0.287601	0.268256
110.8	0.685305	0.259337	0.493927	0.501942	0.414589	0.36765	0.497205	0.453423	0.287458	0.263932
111	0.687362	0.260897	0.493818	0.499986	0.418603	0.36738	0.496147	0.458168	0.288161	0.267406
111.2	0.688354	0.262876	0.492929	0.498989	0.416519	0.367592	0.496345	0.459366	0.287674	0.267832
111.4	0.692519	0.262289	0.496243	0.503013	0.419582	0.368867	0.497795	0.458034	0.288412	0.269967
111.6	0.694213	0.262656	0.494676	0.505179	0.421956	0.368519	0.498761	0.456686	0.289373	0.271973
111.8	0.692428	0.26169	0.494088	0.504729	0.421215	0.369748	0.501236	0.456467	0.290399	0.275519
112	0.694031	0.259895	0.495964	0.50837	0.419964	0.371567	0.501783	0.458393	0.291447	0.27682
112.2	0.695058	0.260682	0.498049	0.509171	0.422453	0.370423	0.502553	0.461503	0.292837	0.278026
112.4	0.693335	0.261058	0.497258	0.506008	0.422674	0.369982	0.503801	0.458447	0.293058	0.276239
112.6	0.694179	0.262115	0.499364	0.505845	0.424836	0.372351	0.504906	0.458184	0.293962	0.274934
112.8	0.698041	0.263859	0.503572	0.505547	0.42701	0.371668	0.504869	0.459264	0.293826	0.275981
113	0.696849	0.26551	0.504024	0.504021	0.428706	0.369479	0.504487	0.457453	0.294861	0.276912
113.2	0.696443	0.265783	0.503249	0.50496	0.429872	0.370346	0.505978	0.454777	0.294309	0.277066
113.4	0.696143	0.269617	0.502465	0.508575	0.431241	0.371937	0.505188	0.459961	0.294955	0.275601
113.6	0.695008	0.269682	0.505662	0.508504	0.429176	0.370642	0.504287	0.461084	0.294814	0.275849
113.8	0.698657	0.269513	0.504163	0.509412	0.431861	0.371642	0.505156	0.461228	0.296434	0.276111
114	0.700141	0.270939	0.505526	0.512004	0.432508	0.372905	0.507347	0.464235	0.295369	0.27902
114.2	0.702327	0.270607	0.505017	0.509845	0.430931	0.373254	0.507486	0.467874	0.295503	0.281835
114.4	0.704533	0.267499	0.508924	0.507648	0.431687	0.375172	0.508997	0.465172	0.295009	0.283403
114.6	0.705994	0.268775	0.507554	0.508301	0.432195	0.377456	0.511823	0.467539	0.294156	0.285279
114.8	0.704211	0.268409	0.50672	0.509616	0.42965	0.378151	0.512464	0.468331	0.293349	0.285466
115	0.706646	0.267051	0.508985	0.508554	0.428875	0.38043	0.513324	0.465975	0.295886	0.28212
115.2	0.707132	0.267927	0.510311	0.510835	0.430414	0.381321	0.511038	0.465633	0.296135	0.279907
115.4	0.708377	0.268386	0.509411	0.510948	0.429116	0.378698	0.510419	0.467276	0.297985	0.282095
115.6	0.707618	0.267103	0.509341	0.511288	0.432742	0.378835	0.509767	0.465391	0.299989	0.27998
115.8	0.709499	0.268921	0.511612	0.510874	0.433467	0.379121	0.51016	0.465324	0.300282	0.280249
116	0.710977	0.271598	0.509356	0.512918	0.434359	0.379639	0.509797	0.465504	0.300465	0.281718
116.2	0.712936	0.273903	0.511969	0.514885	0.437022	0.380709	0.513721	0.463583	0.301791	0.28478
116.4	0.71536	0.27602	0.511864	0.515282	0.437599	0.381377	0.51487	0.464362	0.30323	0.286933
116.6	0.714823	0.277426	0.513418	0.514122	0.436338	0.382512	0.514776	0.466355	0.304641	0.285728
116.8	0.714308	0.278048	0.513371	0.513839	0.439355	0.383672	0.515388	0.466327	0.306934	0.286492
117	0.714205	0.278035	0.514877	0.513795	0.438749	0.381688	0.518032	0.468826	0.308287	0.286722
117.2	0.714063	0.275916	0.515206	0.514324	0.43897	0.380436	0.518823	0.471507	0.309173	0.2865
117.4	0.714209	0.275005	0.515635	0.515887	0.43892	0.381668	0.519039	0.471555	0.30821	0.283301
117.6	0.720058	0.275408	0.517204	0.516801	0.440841	0.381232	0.520576	0.469993	0.306714	0.286124
117.8	0.720424	0.276928	0.515889	0.517462	0.439634	0.381174	0.520622	0.469803	0.305562	0.285939
118	0.720437	0.276689	0.51638	0.517575	0.441446	0.38424	0.520032	0.468646	0.304764	0.285305
118.2	0.722567	0.279009	0.51616	0.517959	0.440214	0.385073	0.519543	0.470369	0.305396	0.283428
118.4	0.724983	0.279184	0.516812	0.522244	0.440998	0.384528	0.519877	0.472703	0.306008	0.285437
118.6	0.725671	0.281947	0.515363	0.52254	0.440485	0.384959	0.518127	0.475374	0.306862	0.28479
118.8	0.725123	0.281644	0.519377	0.524978	0.443097	0.386863	0.517489	0.475891	0.308627	0.284802
119	0.727472	0.282736	0.519653	0.527086	0.443564	0.385639	0.517818	0.476798	0.307688	0.284612
119.2	0.725943	0.282416	0.520899	0.524889	0.444775	0.386665	0.518911	0.476944	0.307598	0.283897
119.4	0.72511	0.284314	0.521105	0.522293	0.445244	0.388123	0.520177	0.477063	0.308615	0.287898
119.6	0.725894	0.282335	0.522164	0.525208	0.445632	0.38906	0.52183	0.475083	0.310551	0.287692
119.8	0.728902	0.28188	0.522344	0.52378	0.4442	0.388969	0.524576	0.477931	0.308719	0.288593
120	0.729587	0.281152	0.522653	0.522477	0.445856	0.389656	0.525432	0.478927	0.311664	0.29087
120.2	0.7305	0.280614	0.522304	0.526925	0.445299	0.390578	0.524341	0.480482	0.310662	0.292214
120.4	0.73085	0.280307	0.523969	0.52804	0.44839	0.390913	0.524609	0.481781	0.310924	0.289506
120.6	0.729738	0.282765	0.524763	0.528295	0.450208	0.391307	0.525173	0.483293	0.31135	0.290492
120.8	0.73379	0.282768	0.523585	0.528186	0.45136	0.393923	0.525968	0.482365	0.312922	0.292349
121	0.734348	0.282101	0.528073	0.529344	0.451401	0.39559	0.525642	0.482212	0.312735	0.290501
121.2	0.735309	0.283625	0.528252	0.527094	0.452188	0.396948	0.526262	0.481651	0.314189	0.290526
121.4	0.736708	0.284576	0.52666	0.526603	0.454226	0.397207	0.52566	0.48013	0.314723	0.289964
121.6	0.740052	0.282023	0.527312	0.526819	0.452562	0.397224	0.527315	0.481459	0.314469	0.294676
121.8	0.742328	0.28193	0.528427	0.527599	0.454385	0.39512	0.526361	0.48412	0.315895	0.292889
122	0.745845	0.284348	0.525641	0.527435	0.453207	0.395516	0.526466	0.481549	0.315008	0.295885
122.2	0.748237	0.286127	0.526607	0.527539	0.454189	0.394818	0.529765	0.479971	0.316413	0.298554
122.4	0.746396	0.287314	0.527467	0.526991	0.449671	0.395518	0.531514	0.482255	0.31569	0.299806
122.6	0.746128	0.288882	0.527898	0.529795	0.452382	0.395767	0.530865	0.482619	0.315783	0.295803
122.8	0.742627	0.289771	0.527711	0.530391	0.452678	0.395718	0.530272	0.479366	0.315956	0.294863
123	0.739547	0.291086	0.527848	0.529828	0.453947	0.394964	0.531368	0.483341	0.316737	0.292677
123.2	0.739676	0.290833	0.528378	0.532841	0.453737	0.395893	0.53038	0.485694	0.315899	0.293077
123.4	0.741521	0.291075	0.529429	0.534462	0.456827	0.395963	0.53104	0.484823	0.31687	0.293473
123.6	0.741319	0.293005	0.528675	0.530654	0.457034	0.397289	0.533152	0.485722	0.316812	0.294722
123.8	0.744075	0.295255	0.531964	0.53075	0.454774	0.399572	0.534245	0.487516	0.315639	0.297321
124	0.746872	0.294588	0.53342	0.533112	0.456608	0.399836	0.534519	0.490573	0.317209	0.297866
124.2	0.749023	0.29491	0.533906	0.532836	0.457467	0.399359	0.535406	0.491239	0.317884	0.297058
124.4	0.749119	0.295188	0.533435	0.53278	0.457272	0.400486	0.535283	0.488212	0.316987	0.296288
124.6	0.751736	0.293712	0.53521	0.536445	0.458576	0.401503	0.53628	0.487294	0.317397	0.296918
124.8	0.75094	0.293348	0.533094	0.536186	0.460843	0.400638	0.538772	0.489078	0.320015	0.29737
125	0.750055	0.293348	0.534158	0.537488	0.460249	0.401042	0.539003	0.485827	0.318873	0.300368
125.2	0.751761	0.293653	0.535112	0.537506	0.460391	0.403236	0.537554	0.486021	0.319232	0.300362
125.4	0.754213	0.295358	0.537306	0.538472	0.46132	0.405058	0.538455	0.490064	0.319774	0.301497
125.6	0.753933	0.296981	0.536993	0.538753	0.459203	0.404906	0.537738	0.491303	0.322174	0.302419
125.8	0.754501	0.298269	0.538661	0.539923	0.459751	0.407464	0.537409	0.49117	0.320983	0.303509
126	0.75666	0.298268	0.537136	0.539563	0.460892	0.410305	0.539089	0.492094	0.322338	0.302833
126.2	0.754973	0.298305	0.538755	0.540756	0.462711	0.410285	0.541452	0.489054	0.322411	0.30366
126.4	0.758556	0.297421	0.538625	0.542161	0.465345	0.408576	0.54104	0.49287	0.324268	0.304013
126.6	0.760852	0.298035	0.540222	0.543048	0.465816	0.409642	0.54073	0.494756	0.322627	0.306001
126.8	0.76143	0.296626	0.54192	0.543945	0.467917	0.406822	0.541394	0.493987	0.322641	0.305069
127	0.761421	0.298439	0.543489	0.544461	0.469315	0.408934	0.543025	0.495139	0.322963	0.304661
127.2	0.762493	0.298761	0.540976	0.54271	0.468438	0.410163	0.543651	0.497627	0.324443	0.306394
127.4	0.760067	0.297383	0.540941	0.543061	0.465794	0.41204	0.545242	0.49236	0.323009	0.307776
127.6	0.758483	0.296631	0.540756	0.542557	0.468566	0.41133	0.545693	0.490614	0.322807	0.309476
127.8	0.76015	0.298874	0.539028	0.542058	0.465662	0.414212	0.546336	0.491276	0.324092	0.312968
128	0.760792	0.298458	0.540674	0.543066	0.46522	0.412748	0.544398	0.490538	0.324447	0.316466
128.2	0.759749	0.299752	0.543436	0.54604	0.469272	0.411843	0.544966	0.491848	0.32429	0.315107
128.4	0.759468	0.302116	0.544745	0.546147	0.471895	0.411779	0.546199	0.493199	0.325706	0.315403
128.6	0.760688	0.302105	0.544571	0.546856	0.472018	0.412183	0.545983	0.497613	0.327735	0.311623
128.8	0.764227	0.301845	0.545107	0.548698	0.476123	0.412223	0.544855	0.495313	0.327667	0.310664
129	0.764504	0.303208	0.543424	0.549844	0.474138	0.412015	0.546121	0.497071	0.328168	0.311712
129.2	0.766518	0.303737	0.545446	0.549985	0.4717	0.411931	0.546704	0.496906	0.328334	0.314094
129.4	0.767569	0.303854	0.547983	0.549071	0.472211	0.413719	0.545334	0.499424	0.330297	0.315766
129.6	0.767556	0.305763	0.549377	0.547224	0.471505	0.414206	0.547518	0.496788	0.330164	0.316328
129.8	0.764277	0.305813	0.551927	0.550886	0.471036	0.414373	0.549413	0.501584	0.329707	0.315629
130	0.763906	0.306407	0.551734	0.549881	0.477457	0.41568	0.551197	0.503018	0.328399	0.314125
130.2	0.764487	0.306645	0.549432	0.550356	0.479138	0.418007	0.551205	0.501569	0.329186	0.314157
130.4	0.76772	0.305966	0.54732	0.5511	0.479923	0.416899	0.551033	0.501892	0.328438	0.315892
130.6	0.769962	0.305747	0.548748	0.552348	0.481514	0.418849	0.551702	0.505693	0.328698	0.31712
130.8	0.77317	0.306868	0.546481	0.549085	0.481625	0.419715	0.550917	0.504061	0.330819	0.317059
131	0.775405	0.306022	0.548567	0.550735	0.480478	0.418932	0.550172	0.502719	0.331842	0.315826
131.2	0.77577	0.306533	0.548214	0.552007	0.480873	0.418032	0.550552	0.503687	0.332286	0.314456
131.4	0.774072	0.306871	0.547861	0.554922	0.481024	0.419031	0.552764	0.50538	0.333341	0.314158
131.6	0.777191	0.305399	0.546637	0.554895	0.480761	0.41913	0.551291	0.502633	0.334303	0.312092
131.8	0.776432	0.305285	0.549148	0.555522	0.479989	0.418376	0.552335	0.506682	0.333667	0.313022
132	0.77767	0.305404	0.548705	0.555627	0.476948	0.41807	0.553092	0.504176	0.33556	0.314361
132.2	0.779663	0.306487	0.550221	0.555173	0.475222	0.419247	0.555261	0.505474	0.335952	0.316458
132.4	0.781027	0.308487	0.553043	0.554723	0.476474	0.420279	0.556552	0.50599	0.335686	0.315124
132.6	0.779091	0.311516	0.554009	0.555443	0.47359	0.419833	0.559619	0.508379	0.335289	0.315828
132.8	0.779459	0.311878	0.554966	0.555498	0.475846	0.420434	0.559784	0.506967	0.336621	0.317243
133	0.780421	0.314163	0.556814	0.556478	0.480005	0.422588	0.560399	0.511415	0.337096	0.31914
133.2	0.78192	0.314232	0.557201	0.557165	0.481973	0.423051	0.560797	0.514255	0.337644	0.320223
133.4	0.780956	0.314303	0.556553	0.556991	0.481798	0.421504	0.558103	0.513871	0.335607	0.321741
133.6	0.781118	0.313533	0.557328	0.559578	0.486329	0.422082	0.559675	0.510438	0.336175	0.321238
133.8	0.783895	0.314774	0.557154	0.558012	0.486383	0.422458	0.560506	0.51143	0.336318	0.32293
134	0.785412	0.314676	0.558211	0.555851	0.483552	0.421996	0.559832	0.508819	0.335215	0.320221
134.2	0.787239	0.31339	0.558248	0.555386	0.483467	0.421378	0.559312	0.505769	0.335309	0.320049
134.4	0.791859	0.314422	0.557731	0.556391	0.483369	0.421948	0.564151	0.50559	0.338186	0.322011
134.6	0.793887	0.315955	0.558553	0.555129	0.485282	0.423341	0.562547	0.507262	0.337883	0.327134
134.8	0.791086	0.316017	0.557451	0.55836	0.486612	0.424458	0.56364	0.510493	0.337331	0.328287
135	0.791464	0.31667	0.555694	0.559426	0.488154	0.425172	0.56634	0.513802	0.338493	0.331552
135.2	0.791575	0.317101	0.556288	0.560395	0.487286	0.425786	0.566728	0.512957	0.338911	0.332821
135.4	0.789809	0.316421	0.55753	0.561598	0.486337	0.426745	0.565611	0.513022	0.338044	0.329443
135.6	0.79172	0.316234	0.557054	0.563064	0.484942	0.425991	0.565597	0.517189	0.33897	0.32676
135.8	0.794123	0.315652	0.559218	0.563302	0.485256	0.425599	0.566157	0.510839	0.339519	0.326013
136	0.793601	0.316291	0.561796	0.565035	0.486107	0.425406	0.565696	0.513902	0.339994	0.326192
136.2	0.793496	0.317474	0.56243	0.566458	0.488887	0.425403	0.567125	0.518378	0.340704	0.323619
136.4	0.797456	0.318675	0.561855	0.566021	0.49114	0.426055	0.56434	0.519368	0.341917	0.32544
136.6	0.798007	0.319896	0.562962	0.56746	0.493954	0.427716	0.565956	0.514414	0.3425	0.325556
136.8	0.799358	0.321854	0.564339	0.564987	0.49467	0.42761	0.565666	0.517013	0.342177	0.326664
137	0.802057	0.32187	0.564571	0.563871	0.493275	0.428617	0.565527	0.514908	0.341578	0.323484
137.2	0.804176	0.321979	0.565757	0.563468	0.493544	0.429715	0.566233	0.513514	0.341413	0.323839
137.4	0.804681	0.320558	0.567222	0.563872	0.494265	0.430208	0.56833	0.512262	0.341735	0.323534
137.6	0.803276	0.319551	0.56596	0.563213	0.4949	0.429077	0.567841	0.516426	0.341784	0.323783
137.8	0.803398	0.31832	0.562394	0.566776	0.495701	0.43056	0.568484	0.515519	0.342563	0.321975
138	0.804159	0.318233	0.561523	0.568901	0.499206	0.430705	0.570074	0.514417	0.343335	0.323231
138.2	0.804288	0.317881	0.56196	0.570522	0.498039	0.431807	0.5709	0.513523	0.34385	0.325224
138.4	0.804856	0.320005	0.562624	0.570638	0.499048	0.432253	0.572125	0.51526	0.345894	0.325726
138.6	0.805653	0.320304	0.565219	0.570932	0.497105	0.43332	0.571586	0.513631	0.347206	0.32747
138.8	0.807696	0.319512	0.567288	0.571634	0.496843	0.434756	0.571485	0.515038	0.348412	0.328535
139	0.80932	0.320203	0.570269	0.571335	0.498608	0.435358	0.570985	0.51424	0.349452	0.329887
139.2	0.809882	0.322294	0.569362	0.57059	0.498501	0.434611	0.571264	0.515096	0.349395	0.330433
139.4	0.806443	0.322363	0.569633	0.569208	0.496243	0.435417	0.571578	0.518186	0.347667	0.332527
139.6	0.807491	0.323798	0.570568	0.567725	0.498402	0.435732	0.573669	0.519055	0.347626	0.334003
139.8	0.808021	0.325857	0.568972	0.567418	0.499033	0.434241	0.57402	0.519122	0.347977	0.336478
140	0.807165	0.325985	0.567198	0.568638	0.497259	0.434384	0.573986	0.520977	0.347492	0.338761
140.2	0.808792	0.326362	0.568481	0.569673	0.501688	0.434972	0.573859	0.522707	0.348246	0.339363
140.4	0.810019	0.326385	0.56851	0.57165	0.504781	0.434459	0.573871	0.520848	0.348755	0.336419
140.6	0.811674	0.325351	0.568335	0.571865	0.504781	0.433893	0.572792	0.520831	0.348253	0.335663
140.8	0.81131	0.327005	0.572598	0.571574	0.506345	0.436526	0.5744	0.520508	0.348336	0.33066
141	0.810897	0.328317	0.573133	0.571366	0.508001	0.43752	0.576272	0.519923	0.348757	0.330795
141.2	0.809581	0.328472	0.57215	0.571716	0.507903	0.438475	0.576133	0.521225	0.348857	0.331403
141.4	0.814069	0.328601	0.574646	0.570938	0.50648	0.441236	0.578173	0.521244	0.348855	0.332983
141.6	0.811995	0.330107	0.574544	0.573011	0.507818	0.443042	0.578632	0.51962	0.348852	0.332858
141.8	0.813887	0.330211	0.572944	0.576809	0.506382	0.441934	0.57887	0.522458	0.351126	0.335937
142	0.818303	0.329322	0.575933	0.578668	0.505417	0.441961	0.578091	0.522756	0.352165	0.335573
142.2	0.820689	0.329684	0.577038	0.578561	0.503269	0.442791	0.579258	0.521393	0.353339	0.334106
142.4	0.818318	0.329621	0.57544	0.579594	0.505671	0.440201	0.577199	0.521851	0.353816	0.336045
142.6	0.819394	0.331276	0.577711	0.580081	0.501365	0.440312	0.577562	0.524194	0.354932	0.336205
142.8	0.822094	0.330288	0.576321	0.577721	0.501934	0.440468	0.578976	0.523524	0.352767	0.339067
143	0.81821	0.332117	0.574091	0.578023	0.503587	0.44204	0.57948	0.52215	0.351846	0.340699
143.2	0.816543	0.333213	0.577388	0.580362	0.506424	0.441148	0.578193	0.524206	0.351505	0.341656
143.4	0.819591	0.3338	0.579075	0.580194	0.507017	0.441291	0.579131	0.527563	0.35263	0.341028
143.6	0.822932	0.331851	0.57638	0.580329	0.512181	0.441326	0.580108	0.529724	0.353458	0.341315
143.8	0.819736	0.332727	0.578781	0.579761	0.51256	0.441965	0.579401	0.530204	0.355795	0.339639
144	0.824611	0.332985	0.580118	0.577935	0.512695	0.442602	0.579113	0.533815	0.357176	0.337957
144.2	0.827947	0.33111	0.579421	0.577812	0.514227	0.444057	0.580515	0.532352	0.358123	0.338797
144.4	0.827609	0.3322	0.579035	0.579829	0.513725	0.444148	0.581146	0.529517	0.356985	0.338129
144.6	0.828767	0.333882	0.581575	0.579239	0.514172	0.444298	0.581981	0.528463	0.355855	0.339134
144.8	0.832222	0.334345	0.581978	0.581712	0.513669	0.445156	0.581565	0.529368	0.354646	0.341577
145	0.828228	0.333727	0.582962	0.582475	0.514805	0.445642	0.581443	0.528616	0.355056	0.34349
145.2	0.828169	0.334735	0.582868	0.582313	0.512811	0.446913	0.582581	0.531475	0.354624	0.343755
145.4	0.829492	0.335185	0.581702	0.582623	0.515261	0.449141	0.582711	0.530503	0.356535	0.344317
145.6	0.82791	0.334877	0.580832	0.58322	0.515154	0.44897	0.584406	0.531431	0.356709	0.342316
145.8	0.827193	0.334821	0.581495	0.584998	0.515869	0.449167	0.585864	0.531972	0.357259	0.339475
146	0.827958	0.335466	0.581264	0.586606	0.516096	0.448749	0.587601	0.531968	0.356557	0.33823
146.2	0.828104	0.336751	0.582107	0.58576	0.519143	0.447293	0.587096	0.531445	0.357468	0.337255
146.4	0.827047	0.337324	0.584329	0.586115	0.518721	0.44733	0.588862	0.533586	0.357037	0.337957
146.6	0.828577	0.338556	0.585674	0.585478	0.517444	0.447353	0.586644	0.534286	0.357726	0.342022
146.8	0.82967	0.340074	0.587504	0.586646	0.517196	0.446562	0.587382	0.534785	0.358024	0.342349
147	0.832288	0.340986	0.587464	0.584793	0.51681	0.447231	0.589048	0.537138	0.359595	0.344419
147.2	0.832796	0.339997	0.587723	0.586644	0.514839	0.447951	0.587898	0.536197	0.359973	0.345766
147.4	0.834301	0.338936	0.587216	0.586164	0.516905	0.447554	0.588682	0.536605	0.361593	0.346271
147.6	0.836588	0.33892	0.58667	0.588175	0.520073	0.449596	0.590518	0.535929	0.361367	0.343845
147.8	0.835008	0.337775	0.585707	0.583749	0.52441	0.451617	0.589944	0.533873	0.362344	0.345216
148	0.835328	0.338688	0.587014	0.585999	0.528028	0.452359	0.589123	0.532747	0.362852	0.345228
148.2	0.835629	0.341004	0.585491	0.586493	0.529457	0.453554	0.589656	0.533255	0.362725	0.346446
148.4	0.83546	0.342373	0.586133	0.588028	0.525865	0.455449	0.590969	0.531649	0.36116	0.348569
148.6	0.837407	0.343418	0.589017	0.587814	0.526937	0.453357	0.59028	0.530445	0.362713	0.349696
148.8	0.837267	0.344699	0.588517	0.594314	0.526252	0.453023	0.592947	0.536552	0.363304	0.351916
149	0.838084	0.34445	0.588085	0.595905	0.523575	0.453088	0.592115	0.535699	0.36405	0.350054
149.2	0.839772	0.342087	0.590225	0.594356	0.521961	0.451877	0.596722	0.53593	0.363136	0.350062
149.4	0.841008	0.34152	0.59061	0.593854	0.523347	0.45012	0.596304	0.53641	0.364636	0.348239
149.6	0.838663	0.342394	0.590411	0.595228	0.520428	0.453243	0.597544	0.539542	0.364165	0.347474
149.8	0.841298	0.34201	0.593339	0.591759	0.519584	0.452737	0.597361	0.53651	0.363102	0.34767
150	0.841962	0.340616	0.592965	0.590721	0.520107	0.452712	0.599089	0.539685	0.362286	0.35198
150.2	0.839904	0.342373	0.593604	0.592858	0.521575	0.454594	0.598902	0.540648	0.362894	0.350487
150.4	0.840501	0.343422	0.594696	0.593758	0.521923	0.455796	0.59868	0.541426	0.3646	0.352344
150.6	0.842496	0.341612	0.592821	0.593597	0.523977	0.45406	0.600187	0.540054	0.363895	0.353528
150.8	0.84332	0.340985	0.593723	0.596623	0.527085	0.45646	0.600255	0.538738	0.365942	0.353877
151	0.843614	0.341767	0.596081	0.597715	0.530192	0.457131	0.599771	0.537141	0.365813	0.352156
151.2	0.84739	0.343192	0.595344	0.595772	0.530784	0.455407	0.597924	0.535491	0.367925	0.353618
151.4	0.847697	0.342886	0.595333	0.596018	0.530279	0.456115	0.600128	0.539856	0.366588	0.350356
151.6	0.84844	0.345126	0.597268	0.597457	0.532732	0.457563	0.600773	0.537069	0.36834	0.351142
151.8	0.851364	0.34762	0.593676	0.5963	0.530044	0.456919	0.600898	0.539322	0.36725	0.347097
152	0.852262	0.348672	0.592293	0.595946	0.529923	0.456988	0.6035	0.540473	0.368586	0.348262
152.2	0.850882	0.349931	0.592295	0.599754	0.532094	0.459809	0.605096	0.539316	0.366992	0.349214
152.4	0.85158	0.350573	0.59289	0.598826	0.533972	0.460634	0.603826	0.536311	0.367511	0.351438
152.6	0.852009	0.34943	0.592055	0.600858	0.532118	0.460003	0.603087	0.541251	0.367813	0.349553
152.8	0.849313	0.349074	0.596425	0.601492	0.533346	0.462116	0.603603	0.540615	0.368092	0.354945
153	0.850028	0.350682	0.598087	0.601885	0.532872	0.460494	0.602916	0.541088	0.367877	0.351219
153.2	0.853005	0.350234	0.598886	0.599022	0.532397	0.460012	0.602155	0.542317	0.368717	0.351562
153.4	0.85499	0.350139	0.600075	0.601054	0.533165	0.460401	0.602055	0.544074	0.368158	0.350676
153.6	0.854056	0.351528	0.601686	0.600885	0.531092	0.462112	0.603185	0.543374	0.367645	0.355
153.8	0.855539	0.351135	0.598208	0.598118	0.532731	0.460987	0.602148	0.542351	0.367867	0.350864
154	0.854571	0.350665	0.597423	0.598388	0.532786	0.464282	0.604359	0.547116	0.36792	0.354378
154.2	0.856819	0.350121	0.598876	0.602608	0.532865	0.462561	0.604088	0.550231	0.368373	0.353664
154.4	0.856246	0.351034	0.597549	0.602314	0.534633	0.461937	0.60359	0.546305	0.368211	0.358219
154.6	0.85808	0.351624	0.597455	0.600878	0.540637	0.462373	0.604011	0.548248	0.368419	0.355785
154.8	0.859694	0.350978	0.599074	0.601721	0.540845	0.461407	0.606862	0.550398	0.36957	0.356848
155	0.862466	0.351663	0.601507	0.602243	0.542209	0.460356	0.605994	0.547275	0.369568	0.357876
155.2	0.859956	0.352428	0.601444	0.600972	0.542379	0.461697	0.607981	0.545967	0.369617	0.358792
155.4	0.860552	0.351784	0.602221	0.602465	0.540921	0.461037	0.610662	0.548946	0.37035	0.356134
155.6	0.860593	0.352449	0.601484	0.606407	0.537045	0.460724	0.609784	0.546344	0.371221	0.357391
155.8	0.861145	0.354866	0.603684	0.610809	0.536131	0.46217	0.609173	0.547335	0.370136	0.359815
156	0.86326	0.353353	0.60073	0.61226	0.534691	0.464636	0.611287	0.547957	0.371696	0.360215
156.2	0.863388	0.354116	0.600398	0.613326	0.535247	0.465828	0.610825	0.551057	0.372997	0.360685
156.4	0.863047	0.354511	0.601334	0.612303	0.535746	0.467372	0.609712	0.550207	0.37445	0.358411
156.6	0.8629	0.353958	0.602968	0.609104	0.539244	0.468056	0.610618	0.554932	0.374992	0.359257
156.8	0.86449	0.353759	0.600611	0.608693	0.538328	0.467494	0.610111	0.553316	0.375451	0.358928
157	0.863199	0.355413	0.602573	0.609018	0.540717	0.467306	0.60912	0.55244	0.374544	0.359622
157.2	0.864973	0.356019	0.602466	0.608903	0.540759	0.465322	0.609584	0.55169	0.374199	0.360165
157.4	0.86569	0.357072	0.601164	0.608927	0.542191	0.466458	0.61049	0.551312	0.373804	0.363648
157.6	0.868305	0.357664	0.603111	0.609224	0.540638	0.466629	0.611517	0.548019	0.374838	0.363493
157.8	0.871037	0.358085	0.60435	0.607716	0.543921	0.468666	0.611328	0.552866	0.376523	0.3608
158	0.871871	0.358905	0.606319	0.606592	0.54362	0.468381	0.611818	0.553722	0.377846	0.361101
158.2	0.872628	0.359603	0.607835	0.60935	0.546224	0.471028	0.612309	0.5527	0.377616	0.359084
158.4	0.873633	0.359228	0.608089	0.611452	0.546695	0.470557	0.613294	0.55447	0.379099	0.358465
158.6	0.87378	0.36031	0.607387	0.611358	0.545346	0.470673	0.611163	0.555822	0.378716	0.359267
158.8	0.870781	0.360947	0.609489	0.612831	0.545663	0.470591	0.6125	0.553609	0.379468	0.359605
159	0.873043	0.360787	0.608863	0.613834	0.545669	0.470154	0.612999	0.553482	0.379767	0.35812
159.2	0.874742	0.361326	0.60885	0.612303	0.542798	0.470147	0.613845	0.554442	0.379989	0.360003
159.4	0.875374	0.361848	0.612403	0.613374	0.544992	0.472098	0.614305	0.556778	0.379519	0.360618
159.6	0.877105	0.361326	0.611474	0.614259	0.546771	0.474433	0.617601	0.555171	0.379812	0.358416
159.8	0.875523	0.362845	0.610325	0.61385	0.54679	0.47382	0.616847	0.558952	0.379612	0.363053
160	0.873554	0.361428	0.610828	0.613045	0.550244	0.475313	0.615779	0.562774	0.379886	0.364321
160.2	0.87247	0.360944	0.609894	0.612361	0.552859	0.477391	0.616286	0.563202	0.380871	0.3646
160.4	0.873549	0.361627	0.609182	0.613631	0.552703	0.477574	0.61589	0.562405	0.381739	0.365007
160.6	0.872706	0.362262	0.61077	0.612962	0.554875	0.476102	0.615752	0.564508	0.381962	0.366504
160.8	0.874012	0.361411	0.610908	0.614394	0.555418	0.476581	0.61828	0.562753	0.380706	0.365401
161	0.873125	0.362882	0.611743	0.616667	0.552318	0.476068	0.61993	0.558966	0.380649	0.364986
161.2	0.87412	0.363355	0.61364	0.617859	0.553209	0.473684	0.618892	0.559407	0.381396	0.364528
161.4	0.877528	0.365101	0.614371	0.61551	0.551058	0.474116	0.619042	0.559241	0.381949	0.36399
161.6	0.878105	0.365456	0.613612	0.618788	0.550427	0.474313	0.618632	0.559523	0.38112	0.364545
161.8	0.880403	0.364862	0.613245	0.620532	0.551731	0.475078	0.619938	0.559057	0.382359	0.363659
162	0.882379	0.366473	0.612281	0.618727	0.55206	0.473632	0.620546	0.561997	0.382951	0.365036
162.2	0.882532	0.36463	0.611783	0.61696	0.55166	0.473843	0.622125	0.560503	0.383947	0.367139
162.4	0.880568	0.364248	0.613712	0.619497	0.55244	0.473834	0.624005	0.56194	0.383394	0.369306
162.6	0.882093	0.364432	0.615415	0.616552	0.553259	0.473888	0.623604	0.559064	0.384503	0.368555
162.8	0.884456	0.365464	0.617093	0.615968	0.552004	0.474907	0.620841	0.556339	0.386234	0.368441
163	0.886293	0.366126	0.617448	0.618569	0.554211	0.476029	0.621233	0.554137	0.385806	0.368074
163.2	0.889299	0.368364	0.619531	0.621175	0.552941	0.477027	0.620348	0.557005	0.383513	0.36678
163.4	0.890176	0.368681	0.616844	0.620818	0.553405	0.477574	0.619123	0.556648	0.382454	0.36621
163.6	0.890601	0.368998	0.617603	0.623071	0.553971	0.477447	0.619065	0.560346	0.383503	0.368856
163.8	0.888739	0.37042	0.618056	0.621489	0.556153	0.477648	0.620488	0.561065	0.380904	0.370122
164	0.888817	0.368529	0.619477	0.621122	0.555201	0.477741	0.620716	0.562492	0.380099	0.371155
164.2	0.888244	0.370009	0.618483	0.620154	0.558433	0.479493	0.622683	0.564242	0.38192	0.371791
164.4	0.888461	0.370565	0.61851	0.618752	0.558221	0.479494	0.625742	0.562286	0.382842	0.372917
164.6	0.889119	0.371637	0.617441	0.621499	0.554915	0.481322	0.629445	0.563297	0.383295	0.371767
164.8	0.889042	0.370118	0.616799	0.62264	0.554031	0.481183	0.631059	0.560842	0.384965	0.371867
165	0.888992	0.372053	0.614968	0.623005	0.556158	0.482756	0.632059	0.560258	0.386398	0.371312
165.2	0.889798	0.372025	0.617158	0.623974	0.555142	0.483904	0.630346	0.558424	0.385431	0.371821
165.4	0.891369	0.371696	0.618836	0.624334	0.556042	0.484746	0.629211	0.561044	0.386619	0.371427
165.6	0.892209	0.372963	0.619168	0.61899	0.558263	0.482554	0.62832	0.557608	0.385565	0.372409
165.8	0.893439	0.373766	0.61884	0.621543	0.56039	0.482977	0.629034	0.560717	0.386312	0.373313
166	0.892594	0.373828	0.621014	0.622409	0.560656	0.483516	0.629145	0.561078	0.386165	0.376455
166.2	0.892117	0.37304	0.619601	0.62329	0.559532	0.482641	0.62905	0.560319	0.388	0.376911
166.4	0.894861	0.373678	0.618396	0.623875	0.560188	0.481959	0.628738	0.561989	0.388083	0.375842
166.6	0.894488	0.372291	0.621497	0.62713	0.561288	0.485202	0.629439	0.565052	0.388086	0.377466
166.8	0.896882	0.371963	0.62226	0.625372	0.5597	0.48739	0.628608	0.569417	0.388309	0.379173
167	0.899721	0.372476	0.62245	0.624727	0.561142	0.488722	0.628828	0.571282	0.389068	0.380085
167.2	0.90089	0.373604	0.622946	0.623824	0.564574	0.487697	0.631133	0.57263	0.389761	0.38133
167.4	0.898384	0.374865	0.625756	0.624693	0.565645	0.487163	0.632093	0.574657	0.390343	0.380574
167.6	0.898761	0.375494	0.625257	0.625034	0.565814	0.486426	0.631902	0.577093	0.390444	0.37998
167.8	0.898636	0.378208	0.627575	0.62694	0.567369	0.487201	0.633348	0.574023	0.390717	0.380457
168	0.898901	0.378669	0.628987	0.629023	0.56521	0.487233	0.633116	0.572959	0.391255	0.378085
168.2	0.898201	0.379132	0.628203	0.628566	0.563941	0.489534	0.633054	0.570995	0.390166	0.37746
168.4	0.899491	0.378256	0.628222	0.629027	0.564585	0.489385	0.633544	0.568174	0.390129	0.378682
168.6	0.903823	0.37996	0.625073	0.630907	0.562303	0.489621	0.634777	0.566978	0.392151	0.379281
168.8	0.903783	0.378482	0.62281	0.629541	0.560918	0.488312	0.633456	0.565387	0.391453	0.376063
169	0.904316	0.37848	0.621796	0.627466	0.562154	0.487054	0.635407	0.567144	0.39125	0.376162
169.2	0.906267	0.379113	0.622458	0.629774	0.56332	0.486972	0.634903	0.570671	0.391206	0.37523
169.4	0.906416	0.379305	0.620686	0.629509	0.564848	0.487815	0.635221	0.571315	0.39158	0.376199
169.6	0.902079	0.376335	0.62324	0.628347	0.567704	0.488622	0.634974	0.573025	0.391114	0.37471
169.8	0.906763	0.379179	0.624982	0.627252	0.56992	0.487701	0.63713	0.574273	0.39159	0.378463
170	0.907378	0.380168	0.625175	0.629571	0.571093	0.490187	0.636481	0.573054	0.392172	0.38011
170.2	0.907871	0.379617	0.626388	0.631181	0.572315	0.4891	0.63799	0.571352	0.392399	0.380861
170.4	0.909688	0.380536	0.626638	0.630945	0.571632	0.490792	0.639202	0.571633	0.392106	0.382596
170.6	0.914446	0.382127	0.626579	0.631812	0.574316	0.49097	0.637728	0.569491	0.393538	0.381551
170.8	0.910175	0.379853	0.628089	0.634248	0.574905	0.49257	0.637463	0.571763	0.393062	0.38065
171	0.908561	0.380812	0.627574	0.636071	0.574909	0.490598	0.637061	0.575468	0.393396	0.380225
171.2	0.909016	0.380187	0.627764	0.633486	0.571634	0.491421	0.636733	0.575861	0.394843	0.380516
171.4	0.911449	0.380658	0.630502	0.634015	0.571806	0.49068	0.635695	0.575963	0.396313	0.380001
171.6	0.909188	0.382295	0.628591	0.635297	0.568633	0.492514	0.638709	0.574644	0.396559	0.383231
171.8	0.912655	0.38314	0.627013	0.635738	0.568839	0.491821	0.639754	0.578402	0.399545	0.380415
172	0.916763	0.383525	0.630083	0.636819	0.570212	0.493046	0.640916	0.577958	0.398572	0.380728
172.2	0.91711	0.384946	0.629089	0.639451	0.572761	0.494865	0.642584	0.575707	0.398288	0.381271
172.4	0.918899	0.386244	0.627261	0.637488	0.571356	0.495485	0.643281	0.574108	0.397334	0.383082
172.6	0.921491	0.386747	0.629862	0.636719	0.576641	0.496113	0.642413	0.575297	0.396442	0.384423
172.8	0.922028	0.386927	0.631447	0.637106	0.576098	0.498676	0.64157	0.572658	0.396176	0.388211
173	0.920344	0.386576	0.631444	0.637433	0.573531	0.498342	0.642161	0.569768	0.398121	0.386533
173.2	0.921656	0.386834	0.634286	0.634917	0.574722	0.496198	0.643295	0.572901	0.397983	0.387562
173.4	0.91752	0.385403	0.633929	0.638711	0.577509	0.498573	0.644903	0.577341	0.397865	0.385485
173.6	0.917782	0.384193	0.633935	0.64002	0.573285	0.497681	0.644962	0.57569	0.398217	0.384652
173.8	0.915763	0.384041	0.634161	0.639005	0.574164	0.495448	0.647521	0.576636	0.398312	0.384341
174	0.918858	0.384328	0.635154	0.637307	0.578054	0.496468	0.646932	0.577944	0.397961	0.385716
174.2	0.918151	0.383682	0.632934	0.63755	0.578675	0.498357	0.645364	0.578425	0.399561	0.38683
174.4	0.92037	0.385546	0.636848	0.636233	0.577732	0.49773	0.645005	0.577235	0.400081	0.390863
174.6	0.921857	0.387571	0.638183	0.638009	0.580287	0.497298	0.64637	0.579823	0.399264	0.392628
174.8	0.920405	0.387495	0.63753	0.638288	0.577788	0.499561	0.644781	0.578659	0.399431	0.391612
175	0.920102	0.38847	0.636214	0.639106	0.575058	0.498846	0.64575	0.576451	0.399703	0.393761
175.2	0.922391	0.389728	0.638215	0.645282	0.573705	0.49755	0.64637	0.577789	0.398206	0.39351
175.4	0.923799	0.388641	0.635929	0.648088	0.575713	0.49687	0.645227	0.578019	0.399326	0.393003
175.6	0.919851	0.388866	0.638557	0.6464	0.57363	0.499383	0.645558	0.578153	0.400716	0.388168
175.8	0.926364	0.390259	0.641696	0.648247	0.574324	0.497532	0.647464	0.579084	0.40047	0.389528
176	0.924799	0.389925	0.641106	0.651064	0.576263	0.498041	0.647681	0.584814	0.401173	0.388139
176.2	0.925419	0.390326	0.642747	0.647901	0.57829	0.499216	0.646808	0.585774	0.40187	0.387505
176.4	0.924212	0.391115	0.643692	0.645143	0.577864	0.499706	0.648164	0.581945	0.400355	0.386256
176.6	0.927593	0.391988	0.642283	0.64721	0.579532	0.498791	0.648792	0.583045	0.399619	0.389471
176.8	0.924328	0.392477	0.642042	0.647128	0.583058	0.501472	0.647857	0.583276	0.398535	0.38836
177	0.923905	0.392863	0.644599	0.646237	0.584033	0.503641	0.649467	0.579757	0.398694	0.388328
177.2	0.923535	0.392175	0.640798	0.648441	0.582568	0.50412	0.649342	0.580683	0.398773	0.388018
177.4	0.921908	0.3916	0.64092	0.650686	0.583339	0.505407	0.650788	0.584824	0.399117	0.386423
177.6	0.920753	0.391467	0.639036	0.648719	0.584311	0.503577	0.651666	0.585971	0.400016	0.389478
177.8	0.921316	0.392906	0.640235	0.651417	0.583501	0.503441	0.650853	0.587499	0.402032	0.389859
178	0.925323	0.393432	0.640518	0.651587	0.585017	0.503085	0.651358	0.587921	0.403915	0.389856
178.2	0.926435	0.39508	0.641146	0.650614	0.588328	0.503432	0.654937	0.586313	0.403354	0.388882
178.4	0.92865	0.396097	0.640293	0.652096	0.589321	0.503357	0.653514	0.586302	0.404632	0.392814
178.6	0.930445	0.396077	0.641076	0.655888	0.590595	0.504193	0.652775	0.585963	0.405267	0.389005
178.8	0.932657	0.39478	0.640055	0.653888	0.592589	0.503852	0.654353	0.586334	0.404596	0.39078
179	0.933456	0.39513	0.638971	0.65259	0.592477	0.503819	0.652202	0.586661	0.402605	0.392153
179.2	0.934287	0.39601	0.64261	0.652358	0.590941	0.504645	0.651268	0.584194	0.403415	0.396832
179.4	0.936058	0.396948	0.646013	0.650171	0.589753	0.505416	0.653056	0.582001	0.403761	0.394606
179.6	0.939965	0.396911	0.646505	0.649664	0.588911	0.508052	0.653737	0.581777	0.404978	0.395874
179.8	0.941441	0.398349	0.644537	0.651935	0.590514	0.50845	0.653321	0.58064	0.403624	0.395254
180	0.939015	0.398482	0.644375	0.653032	0.588454	0.509444	0.654232	0.580932	0.404568	0.395415
180.2	0.941597	0.39736	0.642954	0.652898	0.587978	0.508439	0.654246	0.582434	0.405185	0.392126
180.4	0.940267	0.397741	0.641391	0.655048	0.588998	0.509479	0.654274	0.585216	0.406175	0.39118
180.6	0.93806	0.398964	0.642547	0.655258	0.590797	0.508284	0.655125	0.584494	0.40587	0.395849
180.8	0.937611	0.398392	0.644129	0.651794	0.587163	0.509552	0.657297	0.584049	0.408972	0.396357
181	0.939571	0.399538	0.646573	0.652208	0.59094	0.509942	0.658663	0.583535	0.41047	0.398509
181.2	0.938547	0.40072	0.648528	0.652227	0.592189	0.512329	0.657809	0.584161	0.411113	0.401439
181.4	0.941409	0.401001	0.648401	0.651309	0.590431	0.510618	0.65839	0.58674	0.41072	0.404933
181.6	0.940844	0.4009	0.647494	0.65205	0.589435	0.512273	0.658998	0.587916	0.410663	0.399733
181.8	0.938117	0.40205	0.649793	0.655295	0.591995	0.510676	0.659903	0.589323	0.409987	0.399726
182	0.939849	0.401675	0.647112	0.657016	0.590451	0.510062	0.662003	0.593084	0.408959	0.39642
182.2	0.939125	0.400012	0.647373	0.659711	0.593274	0.508482	0.663918	0.594143	0.40993	0.39518
182.4	0.938602	0.399934	0.648243	0.658758	0.593256	0.507855	0.664332	0.590182	0.409827	0.392525
182.6	0.939051	0.398893	0.647452	0.657924	0.594513	0.508602	0.663329	0.590774	0.410443	0.395402
182.8	0.942501	0.399243	0.647585	0.656851	0.594602	0.508842	0.661074	0.5897	0.409592	0.394416
183	0.942784	0.400521	0.648832	0.655007	0.594072	0.508373	0.658211	0.588109	0.410496	0.397182
183.2	0.944817	0.401911	0.64695	0.656169	0.591764	0.50885	0.660351	0.588278	0.410381	0.398075
183.4	0.948012	0.401356	0.649338	0.657563	0.593752	0.512124	0.658046	0.589356	0.412516	0.401997
183.6	0.951264	0.401802	0.649868	0.657642	0.592912	0.509693	0.660152	0.589936	0.4139	0.400381
183.8	0.950523	0.400348	0.650072	0.65829	0.593744	0.51093	0.662094	0.592151	0.415335	0.404298
184	0.952045	0.399036	0.651869	0.658908	0.593947	0.513199	0.664359	0.59478	0.415621	0.403635
184.2	0.95193	0.39989	0.652121	0.656762	0.595355	0.513867	0.662689	0.592227	0.415676	0.40481
184.4	0.953105	0.402611	0.652393	0.65823	0.596311	0.514189	0.664938	0.594931	0.414382	0.405288
184.6	0.954577	0.403866	0.654737	0.657788	0.598689	0.517635	0.66388	0.59509	0.414144	0.409096
184.8	0.959143	0.40558	0.656041	0.657784	0.596107	0.519147	0.663219	0.59436	0.413821	0.407596
185	0.958645	0.407667	0.654623	0.658547	0.598686	0.51979	0.663688	0.59556	0.413718	0.409563
185.2	0.961428	0.407273	0.656889	0.659546	0.599786	0.520329	0.663772	0.600854	0.413318	0.407629
185.4	0.958161	0.406652	0.655519	0.657701	0.59911	0.518757	0.66394	0.597709	0.4144	0.404651
185.6	0.956817	0.405387	0.656919	0.659175	0.598301	0.517106	0.665308	0.601104	0.413341	0.405729
185.8	0.955235	0.404839	0.655994	0.659861	0.601319	0.51664	0.664356	0.599881	0.412411	0.405217
186	0.956839	0.404403	0.655386	0.659002	0.599525	0.51451	0.664497	0.597853	0.413235	0.403754
186.2	0.954699	0.404224	0.65376	0.660413	0.599443	0.515019	0.664579	0.595625	0.413919	0.407052
186.4	0.955707	0.404926	0.655114	0.662181	0.599635	0.514329	0.664396	0.599958	0.413433	0.407231
186.6	0.955251	0.407293	0.652158	0.662494	0.600982	0.513421	0.66411	0.597175	0.414979	0.40477
186.8	0.959459	0.407903	0.653023	0.661148	0.600129	0.512663	0.666171	0.598111	0.418053	0.40616
187	0.96134	0.407059	0.654857	0.663939	0.601757	0.514394	0.664125	0.597624	0.417646	0.405111
187.2	0.961925	0.407734	0.655702	0.663199	0.599926	0.516131	0.665888	0.597504	0.418567	0.40338
187.4	0.96207	0.407296	0.655695	0.662948	0.601108	0.518426	0.667816	0.595231	0.418931	0.40313
187.6	0.963137	0.406292	0.659944	0.662243	0.600323	0.519075	0.667598	0.595138	0.418435	0.400879
187.8	0.961836	0.407458	0.659613	0.664594	0.601129	0.521733	0.66776	0.595776	0.418459	0.400661
188	0.961006	0.408036	0.659683	0.663957	0.602131	0.521311	0.66905	0.596407	0.420065	0.402348
188.2	0.959589	0.409275	0.661714	0.663938	0.603189	0.521352	0.667804	0.597873	0.418424	0.40257
188.4	0.958689	0.411193	0.661415	0.66605	0.602594	0.519179	0.668925	0.596949	0.418284	0.402728
188.6	0.960568	0.413565	0.657756	0.665194	0.604757	0.520957	0.671507	0.59741	0.418491	0.407606
188.8	0.961732	0.41258	0.658265	0.664505	0.603351	0.520269	0.671243	0.596016	0.417557	0.407474
189	0.961233	0.414043	0.659335	0.664745	0.602006	0.521711	0.67279	0.595337	0.416748	0.406766
189.2	0.963869	0.413556	0.658635	0.667607	0.602789	0.520884	0.673441	0.597373	0.418424	0.407653
189.4	0.969866	0.411593	0.660431	0.664691	0.604046	0.522948	0.672179	0.59913	0.418632	0.410473
189.6	0.97107	0.410886	0.662599	0.666404	0.602631	0.521921	0.670994	0.598003	0.418439	0.41013
189.8	0.970384	0.411034	0.663199	0.667834	0.607089	0.522098	0.67211	0.598013	0.417891	0.411951
190	0.973139	0.410087	0.663635	0.669826	0.608466	0.521039	0.670878	0.598248	0.418715	0.412587
190.2	0.973408	0.411349	0.662475	0.668929	0.608536	0.520393	0.670956	0.596242	0.419133	0.411259
190.4	0.9687	0.412072	0.661989	0.673609	0.609152	0.519849	0.672064	0.595535	0.420022	0.4095
190.6	0.967269	0.41148	0.661777	0.67322	0.610913	0.520959	0.671789	0.597509	0.421402	0.409426
190.8	0.966127	0.412716	0.659375	0.6715	0.609788	0.521688	0.673956	0.598119	0.422578	0.408458
191	0.964101	0.413328	0.657317	0.672137	0.609188	0.523096	0.676046	0.597999	0.420769	0.409615
191.2	0.965173	0.413208	0.658457	0.671023	0.609483	0.523369	0.678126	0.600265	0.421145	0.409683
191.4	0.967915	0.413891	0.657184	0.666754	0.61023	0.524151	0.678321	0.603015	0.421237	0.408729
191.6	0.96779	0.414094	0.65696	0.669465	0.609167	0.524077	0.680017	0.601948	0.420044	0.406734
191.8	0.969038	0.414371	0.65688	0.671053	0.610857	0.525179	0.67725	0.604822	0.419817	0.40643
192	0.969981	0.416172	0.65855	0.668004	0.611854	0.525758	0.677379	0.605482	0.421656	0.409358
192.2	0.969811	0.415825	0.657569	0.671037	0.610752	0.528117	0.677471	0.602737	0.421851	0.410311
192.4	0.970071	0.415798	0.659271	0.671158	0.610173	0.527639	0.677068	0.60318	0.420976	0.411445
192.6	0.971718	0.417431	0.659756	0.670697	0.61018	0.529395	0.676322	0.603069	0.421971	0.412717
192.8	0.972158	0.418053	0.664342	0.67024	0.608203	0.526293	0.677218	0.603466	0.422372	0.415446
193	0.976361	0.415412	0.666209	0.671058	0.610644	0.526008	0.677881	0.603886	0.422286	0.413249
193.2	0.978153	0.417062	0.668164	0.669948	0.611058	0.525227	0.677748	0.606019	0.422734	0.41538
193.4	0.975091	0.418585	0.668971	0.672293	0.61135	0.526205	0.678914	0.604737	0.42463	0.415264
193.6	0.974901	0.417726	0.670732	0.671641	0.611995	0.526471	0.679326	0.605029	0.425192	0.413109
193.8	0.976258	0.418741	0.668071	0.67328	0.614262	0.528724	0.68101	0.60519	0.426166	0.411449
194	0.97311	0.421023	0.668381	0.674059	0.613004	0.530192	0.681274	0.605366	0.426513	0.411908
194.2	0.973803	0.420356	0.669219	0.673928	0.613494	0.530024	0.682054	0.605899	0.426211	0.411795
194.4	0.977099	0.420882	0.668084	0.675906	0.613509	0.529311	0.682392	0.605694	0.425109	0.41426
194.6	0.977519	0.421018	0.668498	0.678401	0.613678	0.529957	0.681169	0.607108	0.425486	0.419453
194.8	0.97546	0.420137	0.669362	0.679067	0.611409	0.529219	0.680511	0.607594	0.426883	0.42192
195	0.976406	0.420062	0.668713	0.679733	0.61035	0.52915	0.680273	0.609169	0.426988	0.419588
195.2	0.975418	0.418769	0.66694	0.678545	0.612125	0.528494	0.679569	0.611652	0.427229	0.418719
195.4	0.974318	0.417616	0.668502	0.675993	0.612368	0.529419	0.679756	0.611995	0.428326	0.418045
195.6	0.976397	0.418775	0.667572	0.675052	0.615475	0.527616	0.683216	0.610609	0.428064	0.416373
195.8	0.977889	0.419701	0.667228	0.673933	0.61687	0.528194	0.681524	0.607842	0.426255	0.415622
196	0.979758	0.419973	0.667914	0.673973	0.617781	0.527008	0.682373	0.606679	0.427338	0.418849
196.2	0.982374	0.42104	0.668518	0.676852	0.618382	0.529255	0.684221	0.606623	0.428436	0.4187
196.4	0.983342	0.420764	0.669445	0.678537	0.620391	0.528284	0.683494	0.605902	0.427931	0.417936
196.6	0.982582	0.421487	0.669354	0.679739	0.616084	0.530949	0.683053	0.607302	0.428911	0.417545
196.8	0.98387	0.421579	0.671029	0.68294	0.61459	0.531985	0.686437	0.609339	0.429775	0.416958
197	0.98377	0.42128	0.671208	0.684375	0.61659	0.532654	0.686357	0.608684	0.429482	0.415645
197.2	0.983883	0.422849	0.674259	0.682043	0.618259	0.53228	0.687125	0.606287	0.429848	0.416227
197.4	0.987179	0.42504	0.672409	0.682856	0.615165	0.533515	0.688954	0.608206	0.429683	0.415358
197.6	0.986632	0.425665	0.673147	0.680571	0.618645	0.53253	0.689983	0.610173	0.429403	0.41881
197.8	0.986541	0.425724	0.67354	0.679338	0.62158	0.53173	0.690015	0.611158	0.43033	0.417304
198	0.985378	0.427798	0.673899	0.680218	0.619426	0.531276	0.690946	0.614011	0.429898	0.42031
198.2	0.985865	0.426617	0.671008	0.67975	0.619528	0.533078	0.688969	0.613374	0.42871	0.422591
198.4	0.984338	0.425432	0.672601	0.68041	0.624104	0.533733	0.6872	0.612209	0.430177	0.422938
198.6	0.988497	0.425587	0.67212	0.681085	0.622882	0.533929	0.685296	0.610707	0.430253	0.421788
198.8	0.987186	0.425481	0.67144	0.679772	0.623042	0.535334	0.68444	0.611328	0.429717	0.421911
199	0.987578	0.425536	0.672823	0.67891	0.624563	0.536233	0.685636	0.610955	0.429859	0.421529
199.2	0.989642	0.42723	0.672694	0.681466	0.622805	0.53528	0.686314	0.609726	0.431331	0.419363
199.4	0.989473	0.427586	0.671008	0.681277	0.62081	0.536121	0.688153	0.610163	0.430537	0.420745
199.6	0.987444	0.427412	0.6744	0.681349	0.623786	0.53763	0.688964	0.610615	0.431008	0.418601
199.8	0.990311	0.428141	0.673925	0.682387	0.623969	0.537618	0.690325	0.609972	0.431195	0.418428
200	0.993869	0.427929	0.670718	0.682035	0.622224	0.538786	0.689353	0.609009	0.431575	0.416141
200.2	0.992656	0.428278	0.673478	0.681562	0.62344	0.538723	0.689149	0.614118	0.430397	0.415474
200.4	0.996465	0.429649	0.677263	0.68131	0.624069	0.539066	0.69075	0.616801	0.430941	0.416096
200.6	0.997089	0.42871	0.674193	0.684033	0.622031	0.53847	0.692394	0.618107	0.430454	0.419576
200.8	0.994811	0.427118	0.675457	0.685155	0.623396	0.53948	0.692453	0.619454	0.43056	0.422049
201	0.993688	0.427554	0.677318	0.685615	0.626001	0.5389	0.693539	0.621739	0.431682	0.425663
201.2	0.993221	0.426922	0.676657	0.686481	0.627726	0.538903	0.693997	0.616506	0.433032	0.425562
201.4	0.991543	0.426338	0.674524	0.688363	0.629991	0.540164	0.692824	0.61564	0.433741	0.425382
201.6	0.99035	0.428804	0.67551	0.68688	0.632879	0.540531	0.692542	0.61588	0.43602	0.422518
201.8	0.99189	0.43038	0.676558	0.685484	0.632429	0.540145	0.692605	0.614612	0.43651	0.421585
202	0.991568	0.429458	0.677308	0.685486	0.633038	0.540627	0.692633	0.612524	0.43563	0.418693
202.2	0.994009	0.429974	0.680058	0.688632	0.630387	0.54083	0.693504	0.613821	0.435516	0.418791
202.4	0.99477	0.42934	0.681025	0.685883	0.628422	0.542768	0.694139	0.612869	0.435381	0.418104
202.6	0.998109	0.42796	0.682917	0.68796	0.62658	0.542611	0.693221	0.617393	0.4335	0.422326
202.8	1.00157	0.429615	0.682905	0.688984	0.624967	0.544532	0.694045	0.618785	0.432981	0.421422
203	1.00154	0.429761	0.683209	0.688956	0.626402	0.546171	0.694017	0.618222	0.434865	0.423622
203.2	0.999585	0.429528	0.681593	0.687074	0.629223	0.54704	0.695032	0.620876	0.433978	0.425074
203.4	1.00276	0.431528	0.680981	0.691009	0.630632	0.543904	0.6955	0.620928	0.434641	0.425247
203.6	1.00094	0.433562	0.680583	0.690354	0.63086	0.544542	0.69642	0.613862	0.434386	0.420852
203.8	1.00012	0.432311	0.681361	0.691416	0.630889	0.543974	0.695574	0.612815	0.435142	0.423257
204	1.00076	0.43483	0.682541	0.692068	0.630454	0.541958	0.695164	0.615135	0.434106	0.424413
204.2	1.00171	0.436286	0.68306	0.691709	0.632785	0.540896	0.69507	0.61565	0.435322	0.425447
204.4	0.997801	0.435891	0.68506	0.69154	0.633858	0.541965	0.69391	0.61529	0.435888	0.425963
204.6	1.00185	0.435685	0.684984	0.690406	0.63306	0.543847	0.693559	0.621958	0.437344	0.42748
204.8	1.00497	0.436843	0.684352	0.691579	0.634597	0.54456	0.69314	0.623488	0.437442	0.428517
205	1.00475	0.434665	0.684366	0.69159	0.633962	0.545201	0.69583	0.62209	0.437644	0.427787
205.2	1.00507	0.43415	0.68277	0.691304	0.633078	0.546401	0.69527	0.622299	0.438126	0.427346
205.4	1.00791	0.435024	0.681215	0.690703	0.633266	0.548736	0.698023	0.626275	0.437952	0.428923
205.6	1.00691	0.432816	0.681498	0.694744	0.631736	0.546814	0.697844	0.6255	0.43772	0.430839
205.8	1.00783	0.432776	0.681958	0.696381	0.634328	0.547629	0.699591	0.624116	0.438183	0.429857
206	1.01047	0.435286	0.680573	0.698396	0.633808	0.548968	0.698769	0.626711	0.439332	0.429443
206.2	1.00889	0.434831	0.685173	0.698859	0.633707	0.548525	0.698635	0.626554	0.437796	0.432255
206.4	1.00764	0.433934	0.686549	0.69971	0.632505	0.545834	0.699506	0.625547	0.437962	0.433839
206.6	1.00745	0.435631	0.688075	0.698248	0.637054	0.546114	0.702761	0.624471	0.437632	0.435602
206.8	1.00483	0.434745	0.689233	0.697969	0.636301	0.546057	0.703392	0.625065	0.437366	0.436096
207	1.00431	0.432617	0.688521	0.696544	0.63697	0.546069	0.703069	0.625198	0.437709	0.437892
207.2	1.00532	0.433491	0.68467	0.698879	0.634354	0.546008	0.70469	0.623488	0.439189	0.434254
207.4	1.00752	0.433465	0.683944	0.700017	0.635614	0.547157	0.703427	0.62583	0.43984	0.432113
207.6	1.00804	0.434186	0.682773	0.701311	0.633494	0.547743	0.70318	0.622511	0.442423	0.428358
207.8	1.00786	0.4357	0.682767	0.70211	0.631861	0.54636	0.703351	0.626142	0.442785	0.428566
208	1.00929	0.435849	0.685991	0.700875	0.63316	0.546843	0.703395	0.624409	0.442341	0.426776
208.2	1.0111	0.436464	0.688313	0.702209	0.636012	0.548635	0.703213	0.626048	0.443053	0.429299
208.4	1.01126	0.436573	0.688796	0.701314	0.635381	0.547507	0.704474	0.623423	0.442333	0.429957
208.6	1.0129	0.437274	0.689298	0.702613	0.638448	0.546987	0.702209	0.626364	0.441553	0.430769
208.8	1.0143	0.438261	0.689206	0.702931	0.641483	0.546538	0.702842	0.622312	0.443613	0.431045
209	1.0133	0.439635	0.689887	0.704211	0.6425	0.546429	0.702627	0.621468	0.443653	0.435944
209.2	1.01335	0.440059	0.69086	0.702051	0.639983	0.546333	0.703902	0.62088	0.44304	0.437254
209.4	1.01493	0.440742	0.691722	0.701107	0.640834	0.548208	0.703402	0.619278	0.443901	0.436672
209.6	1.01182	0.440966	0.692474	0.698078	0.639031	0.54848	0.704516	0.617447	0.443485	0.436806
209.8	1.01146	0.439163	0.692425	0.695475	0.636614	0.549776	0.705798	0.61975	0.44193	0.438445
210	1.01236	0.438394	0.6915	0.699504	0.635714	0.550019	0.707268	0.621492	0.441475	0.436534
210.2	1.01322	0.439942	0.690935	0.698831	0.63607	0.549701	0.70768	0.622934	0.44283	0.436503
210.4	1.01183	0.440889	0.692663	0.698865	0.635893	0.551457	0.708034	0.625951	0.443663	0.435887
210.6	1.01421	0.44038	0.692606	0.701634	0.636161	0.550871	0.709787	0.627948	0.444329	0.437937
210.8	1.01383	0.441117	0.691868	0.703672	0.636962	0.55165	0.708925	0.628859	0.445166	0.435324
211	1.0134	0.440991	0.693256	0.700737	0.636932	0.552122	0.708285	0.628552	0.445235	0.432931
211.2	1.01842	0.440266	0.693147	0.700629	0.638922	0.553848	0.707274	0.629613	0.444666	0.430453
211.4	1.01714	0.441713	0.692396	0.702388	0.638666	0.551798	0.707508	0.629076	0.443616	0.432937
211.6	1.01748	0.441405	0.692044	0.700394	0.63943	0.551913	0.707082	0.631714	0.443554	0.432491
211.8	1.02098	0.442681	0.693739	0.701034	0.639572	0.551555	0.707531	0.629238	0.444832	0.433783
212	1.02224	0.442782	0.692533	0.702975	0.642568	0.551474	0.710581	0.632385	0.445272	0.434057
212.2	1.01951	0.442594	0.69458	0.702817	0.643665	0.551495	0.711347	0.631795	0.44561	0.433096
212.4	1.02418	0.443108	0.694515	0.701733	0.644181	0.551563	0.710996	0.633925	0.446177	0.432981
212.6	1.02117	0.442942	0.696195	0.703731	0.645729	0.554143	0.710731	0.633731	0.446612	0.433693
212.8	1.02246	0.443094	0.696586	0.702905	0.6471	0.553178	0.709843	0.634623	0.445138	0.436174
213	1.02347	0.445698	0.698066	0.703293	0.647632	0.552962	0.706995	0.631029	0.447296	0.435982
213.2	1.02378	0.44544	0.696206	0.705783	0.649865	0.552	0.708656	0.630225	0.448192	0.438192
213.4	1.02295	0.443149	0.697963	0.708364	0.650655	0.552223	0.70785	0.630332	0.448434	0.437729
213.6	1.03061	0.445472	0.698042	0.706654	0.650161	0.552935	0.709082	0.625859	0.448101	0.435914
213.8	1.03011	0.445312	0.697502	0.707891	0.650124	0.553421	0.710823	0.62534	0.449438	0.433589
214	1.02834	0.444256	0.696566	0.70694	0.649151	0.552628	0.710681	0.627696	0.44799	0.43624
214.2	1.03007	0.44479	0.698049	0.706535	0.646719	0.554613	0.710923	0.628055	0.447896	0.438043
214.4	1.02964	0.445689	0.697575	0.706758	0.648658	0.554764	0.711902	0.625637	0.449199	0.439782
214.6	1.02992	0.446737	0.695906	0.70771	0.64862	0.555656	0.710046	0.631919	0.449326	0.43953
214.8	1.02997	0.448285	0.696949	0.707416	0.646648	0.557394	0.709835	0.633692	0.448509	0.439112
215	1.03283	0.449015	0.697845	0.710896	0.645601	0.55903	0.710766	0.633795	0.449311	0.436632
215.2	1.03197	0.450327	0.696525	0.709237	0.646083	0.558025	0.710765	0.635312	0.449411	0.435718
215.4	1.03247	0.450375	0.69623	0.709605	0.64333	0.557539	0.71135	0.635387	0.448153	0.437678
215.6	1.02833	0.449121	0.699511	0.707931	0.644503	0.555779	0.71273	0.634517	0.451369	0.438421
215.8	1.02817	0.448666	0.700152	0.707786	0.645245	0.553672	0.712262	0.63462	0.453294	0.439566
216	1.03022	0.448371	0.698602	0.705261	0.644723	0.555416	0.714412	0.63562	0.453222	0.439792
216.2	1.03175	0.446499	0.699954	0.707997	0.647373	0.553884	0.712159	0.639048	0.453277	0.441106
216.4	1.03085	0.44736	0.699574	0.710784	0.647459	0.555975	0.712264	0.639113	0.454355	0.436735
216.6	1.03306	0.44803	0.697394	0.714687	0.649427	0.554821	0.714346	0.637124	0.453709	0.438892
216.8	1.03496	0.448132	0.696797	0.7149	0.651095	0.556735	0.715502	0.637433	0.452752	0.440337
217	1.03424	0.447511	0.698013	0.71538	0.652484	0.55624	0.715543	0.636243	0.453861	0.442494
217.2	1.03767	0.450037	0.698707	0.713456	0.652364	0.55827	0.718157	0.633653	0.453049	0.444732
217.4	1.04203	0.45133	0.698818	0.710745	0.655595	0.557798	0.716439	0.635051	0.454369	0.448928
217.6	1.04294	0.449577	0.698903	0.709846	0.653356	0.558698	0.716586	0.63455	0.453481	0.449365
217.8	1.04405	0.450107	0.700174	0.710597	0.651445	0.557973	0.716097	0.634252	0.453416	0.450236
218	1.04248	0.452445	0.699925	0.709097	0.652033	0.558257	0.714944	0.634886	0.451803	0.450728
218.2	1.03847	0.451389	0.700707	0.711564	0.650037	0.559162	0.715751	0.63368	0.453125	0.444952
218.4	1.03812	0.45031	0.700354	0.713376	0.649386	0.560006	0.718514	0.635269	0.451649	0.444539
218.6	1.03967	0.451783	0.702751	0.713075	0.650106	0.558912	0.718643	0.633981	0.452263	0.442821
218.8	1.03925	0.452149	0.703055	0.713603	0.651797	0.560095	0.718631	0.633222	0.452445	0.441574
219	1.03902	0.452659	0.70249	0.714352	0.652694	0.561079	0.719978	0.63799	0.454152	0.442486
219.2	1.0379	0.454589	0.701921	0.713199	0.655375	0.559927	0.721182	0.640944	0.453653	0.44372
219.4	1.03832	0.453974	0.70243	0.714565	0.65543	0.560675	0.723083	0.638286	0.454935	0.442537
219.6	1.03732	0.454744	0.701985	0.715112	0.657061	0.561595	0.723171	0.642065	0.454607	0.445714
219.8	1.03721	0.456004	0.701617	0.71568	0.658666	0.562626	0.723819	0.644756	0.454646	0.445787
220	1.04036	0.455695	0.703036	0.717821	0.657353	0.56109	0.722993	0.640502	0.455455	0.446026
220.2	1.04003	0.454886	0.702841	0.720765	0.656391	0.561613	0.722415	0.639273	0.456486	0.446892
220.4	1.04181	0.457056	0.705814	0.719099	0.656192	0.560235	0.722067	0.639962	0.45491	0.44725
220.6	1.03998	0.4571	0.706801	0.719688	0.655276	0.561096	0.721375	0.637798	0.456391	0.443812
220.8	1.04134	0.457069	0.705739	0.719095	0.654723	0.5617	0.723181	0.638514	0.45737	0.443848
221	1.04135	0.458233	0.705629	0.719491	0.656743	0.562701	0.723665	0.639642	0.457335	0.444185
221.2	1.04413	0.460323	0.70606	0.718191	0.657365	0.563967	0.721658	0.636582	0.456678	0.444575
221.4	1.0423	0.460133	0.704115	0.718739	0.658865	0.566328	0.721792	0.638974	0.457987	0.447265
221.6	1.04742	0.460263	0.703086	0.717116	0.659923	0.566604	0.723351	0.637766	0.455912	0.446609
221.8	1.04585	0.460715	0.706003	0.716931	0.65973	0.566112	0.723042	0.63564	0.455119	0.447501
222	1.04581	0.459931	0.707361	0.716297	0.659593	0.565369	0.723061	0.635592	0.454474	0.445021
222.2	1.04604	0.459294	0.709308	0.718072	0.659138	0.566317	0.724134	0.63869	0.455873	0.446674
222.4	1.04614	0.458092	0.711996	0.7191	0.660516	0.565704	0.725768	0.635677	0.454299	0.447718
222.6	1.04408	0.459267	0.712113	0.72335	0.660207	0.56722	0.724684	0.637967	0.456224	0.452195
222.8	1.04775	0.459205	0.711108	0.725459	0.660225	0.567713	0.725034	0.636542	0.457097	0.453221
223	1.04846	0.459426	0.712443	0.723632	0.660722	0.568639	0.724744	0.63589	0.45807	0.454974
223.2	1.04792	0.459982	0.712461	0.721201	0.661309	0.568018	0.726258	0.637666	0.459297	0.451362
223.4	1.05076	0.462192	0.711283	0.720148	0.661267	0.568899	0.724026	0.638545	0.461888	0.448652
223.6	1.05027	0.46234	0.712152	0.717983	0.65861	0.570629	0.724339	0.636824	0.460453	0.44787
223.8	1.04805	0.46295	0.711753	0.718407	0.66129	0.571024	0.724546	0.638709	0.460525	0.447076
224	1.04978	0.464063	0.710675	0.72201	0.661508	0.571052	0.725522	0.640452	0.460364	0.447954
224.2	1.05167	0.464037	0.711379	0.72448	0.6631	0.571268	0.723707	0.640937	0.459111	0.451875
224.4	1.04877	0.462813	0.711634	0.725691	0.662714	0.57026	0.72432	0.641921	0.459354	0.452055
224.6	1.0533	0.464683	0.71253	0.725053	0.669184	0.567426	0.726031	0.644259	0.461467	0.449972
224.8	1.05465	0.46338	0.713392	0.723032	0.670204	0.566943	0.725642	0.646695	0.46282	0.451064
225	1.0524	0.462628	0.713179	0.724074	0.670003	0.567347	0.726018	0.646803	0.461817	0.449959
225.2	1.05185	0.462753	0.711229	0.723936	0.669074	0.567997	0.728459	0.641741	0.461421	0.448451
225.4	1.05277	0.465364	0.712372	0.722579	0.669605	0.56847	0.7286	0.64659	0.461247	0.449258
225.6	1.04747	0.464848	0.711838	0.727128	0.666166	0.569764	0.727903	0.645209	0.46116	0.448287
225.8	1.04589	0.465799	0.710955	0.730012	0.664289	0.570285	0.7281	0.6431	0.460901	0.448004
226	1.04887	0.465493	0.711931	0.728678	0.665642	0.571719	0.728375	0.641788	0.462213	0.44831
226.2	1.0494	0.464806	0.714277	0.728504	0.666767	0.57106	0.727466	0.644856	0.462345	0.448758
226.4	1.05055	0.463177	0.712356	0.728828	0.667447	0.572988	0.728807	0.639772	0.462404	0.447873
226.6	1.05445	0.461707	0.715088	0.726544	0.667334	0.571956	0.72884	0.642923	0.461728	0.452655
226.8	1.05585	0.461573	0.716489	0.725329	0.668135	0.571605	0.729723	0.644412	0.461246	0.451723
227	1.0548	0.461765	0.716067	0.726038	0.667218	0.570415	0.731436	0.64571	0.460946	0.451616
227.2	1.05477	0.462956	0.714846	0.729004	0.669094	0.571385	0.733038	0.647454	0.461535	0.452359
227.4	1.05507	0.463509	0.716592	0.729908	0.670075	0.569713	0.731003	0.650457	0.461628	0.453225
227.6	1.05658	0.464073	0.713325	0.730817	0.673409	0.572769	0.732229	0.645805	0.460922	0.451915
227.8	1.05832	0.465864	0.71449	0.731759	0.673387	0.574186	0.732501	0.645466	0.461337	0.452492
228	1.05982	0.466763	0.715486	0.733913	0.674968	0.573681	0.731653	0.644744	0.462992	0.45315
228.2	1.06145	0.467778	0.715547	0.730632	0.673371	0.573373	0.73273	0.641719	0.462572	0.454136
228.4	1.06206	0.469492	0.715952	0.730141	0.674233	0.573273	0.735159	0.639104	0.463215	0.454883
228.6	1.06115	0.470146	0.718217	0.728542	0.671094	0.571574	0.733424	0.641716	0.463461	0.454084
228.8	1.06087	0.471059	0.717525	0.728611	0.670774	0.571684	0.733893	0.641397	0.464115	0.455301
229	1.06083	0.470988	0.719146	0.727109	0.66958	0.573676	0.73261	0.643047	0.463578	0.456311
229.2	1.06104	0.468507	0.719399	0.729749	0.668193	0.572911	0.732821	0.644362	0.464167	0.4581
229.4	1.0623	0.467729	0.718521	0.729567	0.665508	0.574369	0.731933	0.645011	0.464384	0.459906
229.6	1.06196	0.468074	0.716693	0.729056	0.66857	0.575166	0.732845	0.644276	0.463937	0.462572
229.8	1.0609	0.466925	0.71595	0.728121	0.670785	0.574721	0.734514	0.645111	0.463288	0.462338
230	1.06397	0.467826	0.713968	0.729861	0.672126	0.573345	0.735942	0.643835	0.463733	0.46044
230.2	1.06348	0.469989	0.71382	0.729444	0.674048	0.575747	0.734173	0.644705	0.462359	0.456241
230.4	1.06622	0.470957	0.716061	0.729223	0.673448	0.575004	0.735214	0.646047	0.46355	0.456957
230.6	1.06506	0.470151	0.717205	0.731257	0.670708	0.573472	0.736331	0.645334	0.466249	0.457949
230.8	1.06701	0.470332	0.716811	0.735326	0.671741	0.574637	0.735495	0.644618	0.466523	0.45847
231	1.06425	0.469697	0.71751	0.734533	0.672948	0.575907	0.736435	0.64698	0.46643	0.456433
231.2	1.06568	0.469057	0.717957	0.735231	0.674309	0.575192	0.73806	0.648767	0.468717	0.45768
231.4	1.06271	0.468342	0.717705	0.736186	0.674682	0.577331	0.738898	0.65007	0.467836	0.455894
231.6	1.06538	0.468891	0.718652	0.739663	0.676811	0.576984	0.739652	0.654147	0.467422	0.454339
231.8	1.06372	0.470271	0.721537	0.736814	0.676357	0.577052	0.738785	0.657189	0.469204	0.452451
232	1.06701	0.471433	0.72194	0.737998	0.675702	0.576036	0.739775	0.658587	0.469013	0.45744
232.2	1.06842	0.472375	0.722727	0.735491	0.676984	0.575718	0.739226	0.657537	0.467644	0.458619
232.4	1.06625	0.473514	0.722942	0.737231	0.679934	0.574773	0.73879	0.656418	0.468632	0.457885
232.6	1.06618	0.474626	0.723285	0.734672	0.682392	0.578943	0.739916	0.656316	0.468083	0.457489
232.8	1.06925	0.473929	0.723337	0.734634	0.682822	0.577822	0.74131	0.658102	0.46659	0.456818
233	1.06812	0.474056	0.722635	0.732834	0.682052	0.578783	0.740581	0.655166	0.467018	0.457489
233.2	1.06947	0.472989	0.724208	0.733851	0.679598	0.580542	0.740024	0.653232	0.467617	0.46002
233.4	1.07302	0.471605	0.72213	0.733706	0.678867	0.57844	0.742156	0.656778	0.466992	0.457847
233.6	1.07578	0.471463	0.721195	0.733557	0.678586	0.578037	0.739653	0.655414	0.469006	0.459406
233.8	1.07683	0.470043	0.722077	0.733253	0.679177	0.579217	0.739399	0.651003	0.468651	0.462725
234	1.07536	0.469296	0.722138	0.733754	0.677503	0.579967	0.740347	0.650623	0.469356	0.460933
234.2	1.07381	0.473602	0.720165	0.736459	0.678715	0.578773	0.742707	0.650996	0.470632	0.461175
234.4	1.07191	0.475123	0.721613	0.737285	0.680587	0.581145	0.741797	0.64893	0.469138	0.465768
234.6	1.06972	0.475882	0.720917	0.740294	0.679709	0.580037	0.744749	0.65061	0.469471	0.465272
234.8	1.06874	0.478837	0.719287	0.743145	0.678056	0.579517	0.746605	0.651842	0.470892	0.465358
235	1.06885	0.480292	0.722112	0.741862	0.682494	0.580182	0.746513	0.652944	0.47054	0.46505
235.2	1.07065	0.477951	0.721603	0.739902	0.682348	0.581722	0.744172	0.656161	0.470705	0.464665
235.4	1.07532	0.478004	0.72118	0.738735	0.680133	0.583173	0.743621	0.656783	0.4725	0.464544
235.6	1.07541	0.477171	0.723998	0.735804	0.68085	0.583862	0.743524	0.657496	0.471978	0.465972
235.8	1.07505	0.476029	0.724786	0.736835	0.68417	0.585484	0.742714	0.659416	0.471572	0.466913
236	1.07745	0.476142	0.723327	0.740564	0.683519	0.58522	0.742476	0.658592	0.471802	0.46636
236.2	1.07639	0.476476	0.726285	0.743944	0.681278	0.584164	0.743576	0.659904	0.472453	0.465258
236.4	1.07363	0.475581	0.725685	0.743319	0.682858	0.582034	0.744957	0.657537	0.471511	0.464269
236.6	1.07897	0.478299	0.724165	0.744972	0.684797	0.58249	0.745049	0.656204	0.471262	0.461262
236.8	1.08317	0.47913	0.724467	0.74362	0.683927	0.583561	0.744865	0.654801	0.472121	0.460253
237	1.08262	0.479905	0.725253	0.742904	0.683751	0.583413	0.744176	0.653915	0.47131	0.462034
237.2	1.08341	0.48126	0.725965	0.73977	0.686848	0.584572	0.744865	0.653128	0.471315	0.462091
237.4	1.08567	0.482577	0.728028	0.743257	0.687189	0.5861	0.744482	0.654368	0.473149	0.461843
237.6	1.08236	0.481924	0.729489	0.743027	0.684638	0.586234	0.745462	0.653016	0.473635	0.462393
237.8	1.08116	0.483433	0.731412	0.742986	0.684583	0.585922	0.7459	0.654043	0.473773	0.462888
238	1.08303	0.48067	0.732152	0.742211	0.686057	0.586317	0.747062	0.656728	0.475644	0.463292
238.2	1.0832	0.480431	0.730579	0.743718	0.686027	0.585971	0.748104	0.655617	0.475299	0.466177
238.4	1.08451	0.480786	0.729974	0.742613	0.685893	0.585554	0.748101	0.65885	0.474861	0.465423
238.6	1.08374	0.478741	0.733207	0.742609	0.688325	0.584888	0.74713	0.658923	0.475398	0.467547
238.8	1.08632	0.477456	0.733776	0.741773	0.68592	0.584126	0.74904	0.657736	0.475744	0.466685
239	1.08689	0.480161	0.732828	0.742013	0.68437	0.583945	0.750039	0.658593	0.475368	0.467381
239.2	1.08752	0.47804	0.734196	0.744372	0.685804	0.583504	0.750402	0.66102	0.475394	0.466068
239.4	1.08652	0.4776	0.735686	0.745018	0.688055	0.584328	0.751323	0.6604	0.476965	0.467261
239.6	1.08877	0.4811	0.733262	0.748604	0.688264	0.585662	0.75314	0.663538	0.476374	0.466163
239.8	1.08681	0.482606	0.7303	0.751306	0.690193	0.58548	0.752076	0.666626	0.475999	0.466879
240	1.08891	0.482347	0.732621	0.749361	0.690323	0.585854	0.753158	0.665001	0.475226	0.466665
240.2	1.09092	0.486298	0.731781	0.747339	0.690679	0.587138	0.752004	0.663985	0.475521	0.470761
240.4	1.08943	0.488229	0.732914	0.747424	0.69022	0.587178	0.751806	0.663604	0.474207	0.473441
240.6	1.0884	0.4868	0.734461	0.743379	0.689812	0.587651	0.751883	0.666089	0.4749	0.47467
240.8	1.08752	0.485202	0.73717	0.742058	0.690501	0.589735	0.751864	0.66507	0.475785	0.47469
241	1.08671	0.488054	0.736473	0.745646	0.693123	0.588559	0.750049	0.662389	0.47655	0.477069
241.2	1.0869	0.484883	0.737563	0.746501	0.690133	0.588834	0.750636	0.661967	0.476749	0.47174
241.4	1.09093	0.483819	0.736215	0.745471	0.688647	0.58867	0.75212	0.662394	0.477118	0.470355
241.6	1.09153	0.485783	0.737081	0.747007	0.691551	0.587808	0.750821	0.660029	0.476647	0.468372
241.8	1.09237	0.486548	0.736439	0.746547	0.691927	0.586589	0.751382	0.65863	0.476272	0.4726
242	1.09142	0.484039	0.736106	0.748538	0.691247	0.588621	0.752218	0.662545	0.476305	0.469208
242.2	1.09215	0.485999	0.736444	0.747884	0.691502	0.587903	0.75277	0.662698	0.477668	0.470087
242.4	1.09086	0.486625	0.737231	0.748793	0.692577	0.588762	0.751906	0.662587	0.477546	0.470094
242.6	1.09045	0.48488	0.734767	0.749864	0.690102	0.587588	0.751735	0.663251	0.478504	0.470991
242.8	1.09227	0.485423	0.73494	0.753466	0.692091	0.587887	0.751352	0.666992	0.478599	0.46766
243	1.09268	0.487108	0.732996	0.752977	0.692492	0.588754	0.752232	0.668351	0.478158	0.471262
243.2	1.09259	0.487686	0.731376	0.755921	0.692411	0.589991	0.753527	0.66588	0.477012	0.471876
243.4	1.09405	0.488772	0.72983	0.755095	0.69348	0.589857	0.75309	0.665401	0.478402	0.473404
243.6	1.09486	0.489049	0.729953	0.752837	0.694667	0.593715	0.754271	0.663287	0.47848	0.471704
243.8	1.09084	0.489616	0.729111	0.751732	0.693346	0.595641	0.754682	0.65918	0.478351	0.472086
244	1.09021	0.488538	0.732254	0.751127	0.694285	0.596836	0.753594	0.658982	0.479087	0.468794
244.2	1.09019	0.4875	0.736041	0.748032	0.696588	0.595284	0.754136	0.663742	0.480374	0.47244
244.4	1.08877	0.489094	0.73811	0.751818	0.693699	0.598033	0.755905	0.661872	0.479154	0.468938
244.6	1.08929	0.488361	0.739918	0.754049	0.692417	0.596518	0.756531	0.664569	0.47782	0.474472
244.8	1.09359	0.487993	0.742215	0.752973	0.691375	0.595031	0.757102	0.66798	0.477655	0.4761
245	1.09612	0.490629	0.742493	0.751946	0.689351	0.592647	0.759245	0.668301	0.479327	0.478072
245.2	1.09663	0.490934	0.741856	0.752434	0.690996	0.595658	0.757208	0.663357	0.479084	0.47513
245.4	1.09843	0.488826	0.739751	0.751605	0.695522	0.593018	0.758869	0.664152	0.479635	0.479712
245.6	1.09823	0.490671	0.738295	0.750741	0.696259	0.592344	0.756629	0.662503	0.481384	0.476964
245.8	1.09673	0.49196	0.736786	0.752242	0.699588	0.593875	0.7571	0.660356	0.48219	0.475717
246	1.09922	0.489892	0.736239	0.754923	0.702686	0.594757	0.758193	0.661755	0.480807	0.475027
246.2	1.09823	0.491269	0.733624	0.757958	0.699107	0.593131	0.759895	0.663835	0.48078	0.472716
246.4	1.10056	0.491786	0.735448	0.754835	0.700355	0.593898	0.757106	0.66608	0.480401	0.469302
246.6	1.10505	0.491053	0.737071	0.756037	0.701367	0.594546	0.760155	0.668311	0.480472	0.469777
246.8	1.10592	0.490988	0.737196	0.755969	0.700354	0.594049	0.760727	0.669311	0.481951	0.470368
247	1.10526	0.492352	0.738035	0.753095	0.699696	0.595151	0.760429	0.667415	0.481273	0.472384
247.2	1.10614	0.490311	0.739394	0.751933	0.700569	0.596515	0.762273	0.668928	0.48237	0.475602
247.4	1.10317	0.491891	0.739519	0.754791	0.698558	0.595641	0.764553	0.668613	0.482554	0.475748
247.6	1.1022	0.492456	0.739329	0.755257	0.698866	0.597299	0.765914	0.667643	0.48273	0.476658
247.8	1.10425	0.494376	0.741337	0.754993	0.696243	0.597852	0.765928	0.664826	0.480977	0.476348
248	1.10003	0.495061	0.742601	0.755736	0.696271	0.597201	0.765869	0.664559	0.481881	0.476542
248.2	1.10086	0.496051	0.744549	0.756032	0.697653	0.595653	0.766167	0.668018	0.482482	0.477917
248.4	1.10323	0.494876	0.745844	0.75708	0.698257	0.596132	0.766465	0.669203	0.48275	0.478878
248.6	1.10207	0.495339	0.745143	0.75747	0.69584	0.593499	0.7669	0.667127	0.483407	0.480473
248.8	1.10117	0.493648	0.743488	0.759058	0.700077	0.5935	0.766851	0.670232	0.482409	0.481824
249	1.10449	0.493586	0.74066	0.760017	0.699826	0.593546	0.766161	0.67032	0.48429	0.483871
249.2	1.1051	0.495728	0.739209	0.761237	0.702004	0.595734	0.76549	0.667888	0.482687	0.481168
249.4	1.10421	0.495044	0.738542	0.761417	0.700768	0.596117	0.765164	0.667082	0.484346	0.485472
249.6	1.10386	0.496347	0.738731	0.759114	0.703509	0.596506	0.763612	0.669277	0.484017	0.48586
249.8	1.10379	0.498001	0.741394	0.757666	0.701242	0.598265	0.766081	0.667353	0.486713	0.484523
250	1.10416	0.498229	0.742359	0.760038	0.70235	0.59849	0.766867	0.667794	0.485096	0.481519
250.2	1.10501	0.498056	0.742508	0.762354	0.702147	0.598152	0.764386	0.671322	0.485675	0.484539
250.4	1.10701	0.498782	0.743023	0.76389	0.703347	0.598103	0.765208	0.672114	0.485273	0.478752
250.6	1.1114	0.49711	0.745915	0.767597	0.704613	0.60093	0.764629	0.67304	0.485203	0.479373
250.8	1.11427	0.497581	0.745781	0.769019	0.704069	0.600216	0.761829	0.675154	0.483927	0.477846
251	1.1121	0.49741	0.746543	0.768021	0.705907	0.601681	0.761899	0.676182	0.485203	0.482794
251.2	1.11402	0.496451	0.748772	0.768048	0.707362	0.600736	0.763924	0.673315	0.486388	0.482019
251.4	1.11316	0.497339	0.7489	0.765418	0.707437	0.602408	0.764299	0.674442	0.4866	0.48597
251.6	1.10938	0.499484	0.748235	0.763918	0.707528	0.601819	0.767546	0.673949	0.487709	0.485377
251.8	1.10806	0.497585	0.748819	0.763214	0.706487	0.601679	0.767729	0.672395	0.489664	0.489341
252	1.10885	0.497542	0.750434	0.762929	0.703446	0.601811	0.76777	0.673379	0.487895	0.485981
252.2	1.10671	0.499628	0.750004	0.762257	0.701756	0.603514	0.767967	0.67375	0.488376	0.483355
252.4	1.1099	0.500245	0.748552	0.763998	0.704788	0.603933	0.767579	0.67109	0.490247	0.48296
252.6	1.11233	0.499448	0.748049	0.76667	0.70401	0.60259	0.766883	0.673969	0.490978	0.48222
252.8	1.11558	0.500556	0.746691	0.764151	0.705181	0.602819	0.76788	0.675473	0.491006	0.480063
253	1.11678	0.500413	0.747562	0.764623	0.706844	0.604282	0.769816	0.674581	0.49262	0.479932
253.2	1.12079	0.499271	0.748177	0.764425	0.707181	0.60438	0.77112	0.674079	0.492738	0.482906
253.4	1.11825	0.498814	0.750267	0.761573	0.708131	0.603461	0.771922	0.67569	0.489139	0.482679
253.6	1.12013	0.49797	0.750706	0.759122	0.708685	0.604438	0.770724	0.673522	0.487393	0.483833
253.8	1.11901	0.497704	0.751596	0.76298	0.708796	0.60333	0.772932	0.673316	0.487091	0.484791
254	1.12087	0.497802	0.749548	0.764616	0.710146	0.602657	0.773549	0.671639	0.487194	0.487311
254.2	1.12036	0.496496	0.748586	0.761313	0.711838	0.602327	0.773305	0.673765	0.486779	0.488821
254.4	1.11855	0.498156	0.747489	0.7646	0.710266	0.603407	0.771363	0.670283	0.48911	0.486746
254.6	1.11841	0.499775	0.747536	0.765852	0.709138	0.605216	0.773386	0.669007	0.489984	0.485937
254.8	1.12063	0.500017	0.747386	0.765355	0.711763	0.606146	0.771684	0.670393	0.489658	0.485388
255	1.12218	0.500813	0.746143	0.763748	0.712722	0.6056	0.769673	0.672913	0.490436	0.48144
255.2	1.122	0.502278	0.744962	0.765816	0.712246	0.60603	0.769754	0.669112	0.489979	0.481135
255.4	1.12456	0.501698	0.745948	0.765744	0.711143	0.605051	0.770465	0.672085	0.492209	0.485477
255.6	1.12727	0.501785	0.745695	0.765697	0.71507	0.60493	0.769597	0.672667	0.491822	0.482503
255.8	1.12633	0.503575	0.745611	0.766113	0.714353	0.60648	0.77091	0.671245	0.491533	0.484445
256	1.12439	0.505209	0.748548	0.766929	0.711468	0.60551	0.771367	0.672741	0.492625	0.487711
256.2	1.12672	0.505551	0.75164	0.768523	0.710459	0.606834	0.772007	0.676847	0.493194	0.485265
256.4	1.1286	0.506289	0.752788	0.770634	0.710188	0.608274	0.775606	0.677837	0.491558	0.48394
256.6	1.12525	0.506082	0.753793	0.771144	0.707535	0.608067	0.776191	0.679385	0.49313	0.488375
256.8	1.12419	0.5046	0.75495	0.772052	0.708142	0.606889	0.774721	0.678591	0.494188	0.490408
257	1.12523	0.504199	0.755344	0.772302	0.706997	0.607831	0.774101	0.677677	0.492723	0.48813
257.2	1.12183	0.503901	0.753653	0.772227	0.707613	0.608039	0.773186	0.67609	0.493135	0.490212
257.4	1.12359	0.503793	0.753893	0.771134	0.710047	0.607581	0.771598	0.677168	0.493668	0.490304
257.6	1.12423	0.503751	0.749936	0.771294	0.709686	0.60791	0.773125	0.676164	0.492904	0.491487
257.8	1.12448	0.502677	0.75049	0.772771	0.711648	0.607763	0.775279	0.67794	0.493147	0.48941
258	1.12496	0.502278	0.749666	0.77215	0.713971	0.609032	0.775036	0.677196	0.494241	0.490654
258.2	1.12664	0.5039	0.751487	0.772534	0.715555	0.608746	0.775899	0.677633	0.493488	0.489819
258.4	1.12363	0.504379	0.75249	0.772789	0.714801	0.610935	0.775203	0.677677	0.495297	0.489685
258.6	1.12299	0.505426	0.757485	0.776389	0.716532	0.610977	0.774108	0.680295	0.495283	0.490034
258.8	1.1285	0.508317	0.755779	0.773759	0.714003	0.611098	0.773511	0.677919	0.495444	0.488161
259	1.12997	0.509645	0.75665	0.774081	0.716457	0.610198	0.774674	0.679138	0.494075	0.48899
259.2	1.12805	0.510707	0.755623	0.77639	0.714245	0.610223	0.774951	0.678826	0.496601	0.490026
259.4	1.129	0.512388	0.75523	0.775981	0.714814	0.60868	0.776623	0.678606	0.494572	0.491175
259.6	1.12915	0.51212	0.753405	0.773007	0.714584	0.608532	0.776413	0.676499	0.494996	0.489441
259.8	1.12466	0.512017	0.756976	0.77469	0.715251	0.610088	0.776257	0.678926	0.495593	0.489456
260	1.12741	0.510455	0.755729	0.775356	0.712992	0.609767	0.778777	0.677276	0.495332	0.489271
260.2	1.13054	0.510186	0.757705	0.774071	0.716031	0.609843	0.779379	0.675655	0.493696	0.492836
260.4	1.13116	0.508445	0.756639	0.774502	0.716129	0.610615	0.77976	0.677317	0.495253	0.491554
260.6	1.13291	0.5088	0.756863	0.774366	0.716248	0.610288	0.7813	0.68127	0.496129	0.492313
260.8	1.1337	0.507911	0.753949	0.774803	0.717836	0.612499	0.781999	0.682863	0.497043	0.493852
261	1.13233	0.509189	0.755883	0.77506	0.718337	0.614519	0.78055	0.682449	0.498014	0.494486
261.2	1.1351	0.508316	0.753729	0.774205	0.71706	0.614206	0.780519	0.687012	0.499642	0.491569
261.4	1.13988	0.509208	0.755094	0.7744	0.719688	0.616513	0.779982	0.685312	0.498409	0.492352
261.6	1.14173	0.510006	0.756395	0.776072	0.718809	0.618928	0.778739	0.681682	0.498257	0.491819
261.8	1.14343	0.511933	0.758296	0.775164	0.720012	0.617872	0.779704	0.680782	0.497309	0.492043
262	1.1427	0.512988	0.758096	0.775355	0.722898	0.617699	0.781003	0.68233	0.498339	0.492437
262.2	1.13882	0.512059	0.759987	0.775613	0.725168	0.617995	0.780188	0.678316	0.497584	0.492418
262.4	1.13681	0.512909	0.761292	0.776504	0.722347	0.615894	0.782497	0.677228	0.497982	0.491776
262.6	1.13806	0.511917	0.762635	0.775697	0.725934	0.616035	0.782499	0.678069	0.497182	0.4906
262.8	1.13655	0.511513	0.763483	0.776722	0.726198	0.615905	0.781702	0.678272	0.49755	0.490465
263	1.13618	0.511173	0.763268	0.776084	0.725488	0.614918	0.78166	0.679529	0.498422	0.491286
263.2	1.13603	0.51296	0.762504	0.776425	0.723981	0.616203	0.781131	0.678018	0.497948	0.494654
263.4	1.13297	0.512728	0.761902	0.775863	0.726449	0.61534	0.779086	0.681237	0.497921	0.496246
263.6	1.12995	0.514039	0.760411	0.774638	0.722825	0.615485	0.781343	0.681562	0.498914	0.500367
263.8	1.13304	0.513045	0.761512	0.774522	0.72258	0.614832	0.78124	0.680011	0.499121	0.500565
264	1.13438	0.514766	0.761138	0.775539	0.721402	0.61502	0.781206	0.678997	0.498668	0.498301
264.2	1.13576	0.515224	0.760879	0.774499	0.721379	0.615316	0.783789	0.684087	0.499519	0.497063
264.4	1.13864	0.515314	0.761643	0.773936	0.721568	0.61671	0.78301	0.679862	0.499805	0.495459
264.6	1.14066	0.516677	0.763321	0.776809	0.722378	0.615643	0.783323	0.678898	0.500076	0.493795
264.8	1.13894	0.51698	0.760971	0.779612	0.721226	0.616003	0.783886	0.680477	0.500293	0.494094
265	1.13962	0.514523	0.762884	0.779115	0.725559	0.61632	0.783093	0.681218	0.500536	0.497305
265.2	1.14074	0.514768	0.764287	0.78072	0.728511	0.615876	0.782865	0.68107	0.50078	0.495569
265.4	1.14199	0.516274	0.762502	0.780848	0.728009	0.615998	0.784418	0.683935	0.500479	0.50038
265.6	1.13963	0.515613	0.762564	0.779542	0.731889	0.616882	0.783958	0.686793	0.500103	0.501053
265.8	1.13877	0.516282	0.763801	0.778158	0.733127	0.615786	0.785339	0.68616	0.499772	0.501538
266	1.14228	0.517372	0.762436	0.781488	0.729748	0.616631	0.786783	0.687476	0.500373	0.499476
266.2	1.14088	0.517093	0.763108	0.77983	0.72841	0.617877	0.78664	0.685869	0.501497	0.500588
266.4	1.14059	0.51659	0.762778	0.782704	0.729027	0.616941	0.788077	0.686776	0.502439	0.498041
266.6	1.14444	0.515673	0.761581	0.783734	0.725719	0.616456	0.788885	0.686118	0.501872	0.4987
266.8	1.14863	0.516235	0.760792	0.782786	0.725531	0.619025	0.789125	0.689297	0.502093	0.498749
267	1.14358	0.517435	0.762872	0.781343	0.724071	0.619935	0.789572	0.688974	0.501247	0.49956
267.2	1.15003	0.517928	0.760664	0.782615	0.724684	0.618431	0.789712	0.690438	0.500456	0.498956
267.4	1.15102	0.515217	0.761597	0.781694	0.727038	0.61898	0.790762	0.691943	0.500329	0.497854
267.6	1.15001	0.516513	0.759974	0.782828	0.72936	0.621319	0.789966	0.690575	0.502938	0.49824
267.8	1.14781	0.516386	0.759025	0.783541	0.730656	0.620809	0.789824	0.688906	0.503093	0.497697
268	1.14956	0.515752	0.757621	0.785538	0.734685	0.62089	0.790364	0.690154	0.502901	0.497626
268.2	1.14674	0.51575	0.761452	0.787654	0.733331	0.623728	0.790816	0.689796	0.502832	0.497286
268.4	1.14892	0.519462	0.762675	0.788753	0.73191	0.625952	0.788636	0.690685	0.503624	0.498675
268.6	1.15076	0.52046	0.762989	0.790312	0.732516	0.625228	0.788744	0.691577	0.501969	0.497912
268.8	1.14862	0.521411	0.764421	0.791854	0.729627	0.624271	0.789248	0.690285	0.502464	0.501536
269	1.15032	0.522006	0.764137	0.787607	0.729775	0.624874	0.790759	0.689102	0.502091	0.500972
269.2	1.14948	0.522035	0.763141	0.78857	0.732203	0.623735	0.792092	0.688746	0.503121	0.502663
269.4	1.14666	0.521105	0.765007	0.787448	0.732891	0.623058	0.793677	0.685763	0.501572	0.503318
269.6	1.14546	0.520129	0.767164	0.785396	0.731834	0.622602	0.794169	0.684646	0.501687	0.503919
269.8	1.14677	0.520319	0.766646	0.785903	0.732542	0.624499	0.794461	0.686463	0.501762	0.504208
270	1.14592	0.520352	0.768016	0.788826	0.733832	0.624988	0.792595	0.686933	0.503769	0.505535
270.2	1.14955	0.519705	0.765902	0.787781	0.731759	0.624315	0.792296	0.688518	0.503401	0.504988
270.4	1.14852	0.52073	0.763599	0.788831	0.731405	0.626433	0.792539	0.687211	0.505692	0.505237
270.6	1.14953	0.521332	0.764171	0.789572	0.731267	0.626435	0.792398	0.688412	0.506919	0.505557
270.8	1.15079	0.521787	0.764513	0.790934	0.733904	0.626316	0.791618	0.689812	0.506707	0.504997
271	1.15135	0.523799	0.764021	0.792263	0.734051	0.625875	0.792198	0.690184	0.505089	0.504233
271.2	1.15066	0.525938	0.767385	0.790739	0.736169	0.626674	0.792782	0.689125	0.503864	0.504458
271.4	1.1546	0.527133	0.768174	0.792182	0.733266	0.623013	0.791518	0.692699	0.502074	0.50479
271.6	1.15694	0.527233	0.768494	0.793131	0.732834	0.622386	0.792324	0.696249	0.502159	0.50533
271.8	1.15739	0.527507	0.771159	0.790582	0.733107	0.623695	0.794289	0.695013	0.503656	0.506913
272	1.15989	0.525716	0.771355	0.789245	0.73016	0.622502	0.793453	0.694729	0.503206	0.506851
272.2	1.15714	0.525938	0.771469	0.7927	0.727441	0.623176	0.795496	0.694629	0.504946	0.50757
272.4	1.15556	0.523804	0.772404	0.78897	0.730247	0.624667	0.797222	0.692784	0.505342	0.50596
272.6	1.1551	0.524722	0.772539	0.785504	0.730306	0.62634	0.798229	0.690639	0.506037	0.504695
272.8	1.15576	0.524426	0.771546	0.785124	0.728632	0.625397	0.796221	0.690959	0.505539	0.502234
273	1.15461	0.526003	0.773991	0.786058	0.729346	0.625712	0.798328	0.692336	0.508386	0.502553
273.2	1.15702	0.526587	0.773661	0.782436	0.733685	0.626995	0.795677	0.694968	0.50801	0.502412
273.4	1.15668	0.5271	0.773573	0.78535	0.734383	0.626909	0.795072	0.694254	0.508717	0.505932
273.6	1.15799	0.526433	0.773808	0.78863	0.736751	0.627952	0.794522	0.69405	0.507775	0.507441
273.8	1.15978	0.527537	0.774049	0.790392	0.73526	0.627977	0.79444	0.694704	0.506935	0.50763
274	1.15912	0.527344	0.771305	0.789572	0.735956	0.630442	0.793223	0.694484	0.505206	0.509926
274.2	1.15907	0.526778	0.771441	0.794957	0.734369	0.629523	0.796132	0.691727	0.507536	0.511929
274.4	1.16339	0.528606	0.772588	0.795381	0.734325	0.631803	0.797293	0.69359	0.50853	0.511803
274.6	1.15922	0.528589	0.773316	0.795408	0.733259	0.630113	0.79675	0.695399	0.510695	0.509776
274.8	1.15989	0.52887	0.772703	0.795234	0.736251	0.629916	0.79963	0.69432	0.513038	0.510103
275	1.16228	0.52905	0.774722	0.796857	0.737023	0.628695	0.800353	0.694322	0.513451	0.507611
275.2	1.15992	0.528848	0.774443	0.794508	0.736781	0.629225	0.799345	0.695651	0.512936	0.505363
275.4	1.15608	0.528029	0.773343	0.794673	0.736071	0.628816	0.799533	0.696126	0.511112	0.503532
275.6	1.15826	0.529675	0.772978	0.794865	0.737118	0.629642	0.800782	0.694334	0.510317	0.506633
275.8	1.15791	0.528988	0.77549	0.795045	0.738653	0.630478	0.799031	0.69487	0.51077	0.507109
276	1.15636	0.5306	0.775909	0.79435	0.738869	0.630675	0.799534	0.694263	0.51149	0.508874
276.2	1.16045	0.531364	0.77667	0.794722	0.739645	0.629731	0.798638	0.693376	0.509699	0.511488
276.4	1.16149	0.53125	0.779237	0.795454	0.741494	0.62936	0.798381	0.691309	0.510665	0.512257
276.6	1.16376	0.530654	0.778808	0.795492	0.740532	0.629314	0.797426	0.690623	0.510961	0.511546
276.8	1.16382	0.532091	0.778175	0.795636	0.742186	0.629706	0.799527	0.691745	0.510457	0.510727
277	1.16588	0.53027	0.778412	0.798207	0.741762	0.628907	0.799262	0.691697	0.510752	0.5115
277.2	1.16562	0.531252	0.779389	0.798004	0.741119	0.630067	0.798332	0.691376	0.512714	0.511064
277.4	1.1671	0.532069	0.777636	0.798211	0.740533	0.630566	0.797436	0.692504	0.51324	0.51047
277.6	1.16822	0.532156	0.77972	0.799546	0.743987	0.63194	0.79955	0.692131	0.513356	0.513242
277.8	1.16963	0.531662	0.780461	0.801578	0.742082	0.631938	0.798599	0.690667	0.513501	0.515385
278	1.16786	0.531185	0.779619	0.799266	0.741141	0.634242	0.799783	0.692807	0.514124	0.512426
278.2	1.16954	0.529772	0.780562	0.799583	0.742399	0.632664	0.802256	0.693647	0.51452	0.512863
278.4	1.17069	0.529724	0.78201	0.800656	0.743393	0.633745	0.801209	0.69576	0.515652	0.512695
278.6	1.16912	0.530946	0.780254	0.800293	0.741247	0.633215	0.800993	0.697472	0.514768	0.509457
278.8	1.16688	0.530964	0.780387	0.7995	0.74064	0.633161	0.80183	0.699589	0.514464	0.508173
279	1.16857	0.533656	0.780714	0.801021	0.744188	0.633042	0.800825	0.698067	0.514203	0.509838
279.2	1.16545	0.535262	0.780416	0.800186	0.744982	0.633056	0.801061	0.696998	0.514871	0.508577
279.4	1.16343	0.535828	0.779845	0.798771	0.744392	0.631969	0.802465	0.69399	0.514304	0.508178
279.6	1.16336	0.535899	0.780009	0.797504	0.744322	0.631463	0.801834	0.693318	0.514988	0.507768
279.8	1.1661	0.535667	0.780618	0.799517	0.742741	0.631796	0.801431	0.693637	0.515529	0.507577
280	1.16641	0.534072	0.78206	0.799157	0.73944	0.632285	0.802004	0.69389	0.516556	0.509531
280.2	1.16837	0.535174	0.78151	0.801121	0.737435	0.633262	0.801937	0.696632	0.51442	0.510636
280.4	1.16757	0.535967	0.780659	0.804599	0.737131	0.635187	0.801581	0.698589	0.514005	0.51529
280.6	1.16874	0.533344	0.781528	0.807078	0.736381	0.635769	0.801984	0.700418	0.51448	0.516758
280.8	1.16934	0.534832	0.781364	0.804139	0.740224	0.636406	0.803906	0.699862	0.515773	0.513905
281	1.17014	0.536648	0.78035	0.804659	0.742102	0.636926	0.803554	0.699819	0.514798	0.512291
281.2	1.17108	0.533932	0.779284	0.803569	0.746509	0.638111	0.803291	0.696642	0.514655	0.512364
281.4	1.17474	0.534728	0.778656	0.799813	0.747087	0.636199	0.804749	0.697779	0.516118	0.510138
281.6	1.17631	0.536095	0.778698	0.798721	0.748289	0.637219	0.805127	0.698057	0.515194	0.510541
281.8	1.17454	0.535389	0.777422	0.801712	0.747532	0.638003	0.804979	0.697595	0.515021	0.514695
282	1.17464	0.535655	0.778944	0.798948	0.747074	0.637734	0.806141	0.69786	0.514592	0.515683
282.2	1.17412	0.537249	0.779712	0.800702	0.747665	0.638185	0.805959	0.699306	0.516079	0.516103
282.4	1.17459	0.534684	0.780336	0.804422	0.749918	0.639498	0.806	0.697832	0.515776	0.515024
282.6	1.17427	0.536177	0.780339	0.80626	0.74877	0.639772	0.805936	0.697249	0.515751	0.514053
282.8	1.17549	0.53626	0.782931	0.803831	0.748592	0.639223	0.805574	0.698256	0.514925	0.512682
283	1.17745	0.53578	0.78142	0.806103	0.750525	0.6401	0.805832	0.698363	0.514976	0.516757
283.2	1.17862	0.535135	0.781326	0.805605	0.749721	0.638616	0.808132	0.701361	0.515947	0.515916
283.4	1.17876	0.536906	0.782835	0.806392	0.745711	0.637328	0.807063	0.699593	0.515276	0.516981
283.6	1.17935	0.535998	0.784851	0.804956	0.746748	0.637574	0.807233	0.699628	0.516343	0.518656
283.8	1.17936	0.536356	0.782284	0.805765	0.748456	0.638487	0.807146	0.702554	0.517187	0.519993
284	1.17895	0.535303	0.783367	0.807233	0.749674	0.635854	0.806876	0.702979	0.51912	0.519741
284.2	1.17826	0.53645	0.782474	0.806834	0.747001	0.637006	0.805628	0.701871	0.51754	0.521018
284.4	1.17817	0.535865	0.782202	0.805287	0.747949	0.637712	0.80756	0.705367	0.517952	0.520301
284.6	1.17758	0.536818	0.779732	0.805869	0.74926	0.638143	0.807516	0.707564	0.517583	0.520405
284.8	1.17774	0.537969	0.782658	0.805285	0.747019	0.637639	0.80659	0.706278	0.517645	0.520659
285	1.17846	0.539292	0.780283	0.805212	0.742447	0.638404	0.807043	0.706969	0.515955	0.518723
285.2	1.183	0.539543	0.781662	0.806417	0.746516	0.63941	0.809748	0.705027	0.518278	0.518768
285.4	1.18281	0.540316	0.781992	0.806712	0.745801	0.640256	0.809983	0.707076	0.519644	0.520464
285.6	1.18343	0.540716	0.782768	0.806216	0.744835	0.638667	0.810578	0.707196	0.51918	0.519685
285.8	1.18693	0.540007	0.781811	0.807712	0.745802	0.640392	0.811998	0.703011	0.519499	0.521087
286	1.18721	0.540856	0.784441	0.807521	0.748696	0.641691	0.810243	0.702373	0.520144	0.520813
286.2	1.18507	0.541861	0.783566	0.80764	0.745969	0.640816	0.808	0.702422	0.51909	0.520834
286.4	1.18402	0.543344	0.782862	0.807401	0.747756	0.639961	0.809697	0.700019	0.518253	0.520712
286.6	1.1861	0.543194	0.784015	0.809627	0.748133	0.641895	0.810177	0.698218	0.519533	0.521279
286.8	1.18518	0.544522	0.783761	0.811344	0.750013	0.641606	0.810831	0.702405	0.520313	0.522769
287	1.18693	0.545037	0.784142	0.808668	0.749018	0.642278	0.814213	0.703148	0.519804	0.524751
287.2	1.18325	0.543885	0.787876	0.809062	0.748904	0.642	0.813856	0.705494	0.520093	0.521637
287.4	1.1886	0.542098	0.78961	0.810894	0.749624	0.64229	0.813796	0.707354	0.520837	0.521967
287.6	1.18691	0.543116	0.788838	0.809673	0.750102	0.641652	0.814926	0.710125	0.520904	0.52279
287.8	1.18537	0.539818	0.791164	0.809476	0.749123	0.640471	0.815838	0.710937	0.520616	0.520419
288	1.18506	0.539367	0.790868	0.813625	0.751815	0.637399	0.814698	0.7099	0.5223	0.519003
288.2	1.19011	0.541601	0.790389	0.812458	0.750778	0.638811	0.818431	0.708314	0.522582	0.524595
288.4	1.18626	0.542221	0.791315	0.810829	0.751417	0.639785	0.818297	0.70565	0.522372	0.520534
288.6	1.18719	0.540884	0.791328	0.812028	0.752399	0.639675	0.817524	0.703433	0.522885	0.51878
288.8	1.18631	0.543753	0.788538	0.811401	0.75237	0.640601	0.815761	0.701881	0.522977	0.518725
289	1.18633	0.542476	0.787464	0.810789	0.751963	0.643886	0.816306	0.702464	0.522715	0.517743
289.2	1.18519	0.541841	0.78608	0.814043	0.755317	0.642734	0.812794	0.70076	0.523241	0.514577
289.4	1.1856	0.543747	0.785625	0.812458	0.75523	0.642458	0.814448	0.705034	0.524557	0.517872
289.6	1.18494	0.546289	0.786482	0.812527	0.757524	0.641688	0.816174	0.706728	0.524741	0.518284
289.8	1.18729	0.54507	0.783199	0.815056	0.759174	0.640631	0.818467	0.705718	0.523883	0.517381
290	1.18698	0.546548	0.784491	0.8141	0.760444	0.641887	0.817899	0.707802	0.523538	0.521549
290.2	1.18906	0.546589	0.78463	0.81385	0.758499	0.642546	0.82073	0.710302	0.522507	0.520351
290.4	1.19095	0.546073	0.783215	0.816946	0.759623	0.642783	0.818011	0.708667	0.521774	0.520468
290.6	1.19284	0.544745	0.782528	0.819316	0.757573	0.644181	0.81846	0.708328	0.522337	0.522424
290.8	1.19324	0.544915	0.785739	0.816384	0.756237	0.646227	0.81715	0.708077	0.523329	0.525273
291	1.19341	0.544946	0.785602	0.817342	0.7565	0.644023	0.818953	0.707289	0.524459	0.523666
291.2	1.19323	0.544439	0.785606	0.817775	0.759504	0.645525	0.818654	0.707532	0.525873	0.527392
291.4	1.19385	0.543962	0.785657	0.818313	0.75883	0.647369	0.818491	0.709452	0.525897	0.529676
291.6	1.19239	0.545322	0.786477	0.815084	0.758349	0.64611	0.817117	0.706073	0.52611	0.528627
291.8	1.19038	0.547175	0.786175	0.813627	0.758938	0.646757	0.816708	0.708576	0.525364	0.527029
292	1.19036	0.547848	0.787877	0.813413	0.759884	0.648559	0.816335	0.709869	0.525544	0.527522
292.2	1.19257	0.54965	0.790148	0.812536	0.756328	0.647712	0.81652	0.710313	0.524573	0.525758
292.4	1.18861	0.550241	0.792184	0.812091	0.756343	0.648172	0.817066	0.706812	0.524138	0.523258
292.6	1.19129	0.550158	0.794371	0.811411	0.757051	0.650672	0.818403	0.711181	0.525482	0.524602
292.8	1.19501	0.548482	0.796387	0.81289	0.758479	0.647724	0.819952	0.711552	0.526259	0.525545
293	1.19532	0.548022	0.795728	0.813772	0.756729	0.647207	0.819121	0.706724	0.525391	0.52444
293.2	1.19163	0.549136	0.7956	0.816361	0.760383	0.64893	0.817992	0.707754	0.526492	0.525198
293.4	1.19718	0.548706	0.794296	0.814964	0.762293	0.645845	0.819217	0.712564	0.527457	0.528225
293.6	1.19623	0.547412	0.794174	0.819073	0.762776	0.645078	0.818584	0.710098	0.526608	0.528606
293.8	1.19432	0.55011	0.794611	0.821159	0.763394	0.647079	0.820229	0.709097	0.526123	0.52923
294	1.19443	0.551468	0.794384	0.819774	0.765204	0.64832	0.821595	0.71215	0.526623	0.529206
294.2	1.19572	0.550272	0.794174	0.818047	0.766878	0.649298	0.819916	0.714396	0.525952	0.529545
294.4	1.19352	0.550167	0.79666	0.818799	0.768652	0.652735	0.820165	0.712105	0.526792	0.527506
294.6	1.19421	0.550962	0.79764	0.81749	0.770587	0.651734	0.820148	0.712148	0.526185	0.526939
294.8	1.19416	0.549452	0.797986	0.819392	0.770185	0.65048	0.818793	0.711561	0.526451	0.526094
295	1.19679	0.54823	0.797713	0.820713	0.768954	0.648934	0.81847	0.713277	0.52728	0.526706
295.2	1.19578	0.549039	0.798614	0.820148	0.767991	0.647653	0.821677	0.708643	0.527912	0.525618
295.4	1.19692	0.549467	0.798444	0.820634	0.764078	0.64656	0.820191	0.708553	0.527427	0.528047
295.6	1.19721	0.550435	0.796764	0.820234	0.764675	0.647308	0.81914	0.709306	0.527602	0.530554
295.8	1.20187	0.552945	0.795761	0.81686	0.764626	0.648757	0.818326	0.712031	0.529437	0.529728
296	1.19937	0.553404	0.796076	0.819731	0.765341	0.649219	0.818515	0.712301	0.530319	0.53023
296.2	1.20442	0.552332	0.795561	0.817648	0.764238	0.648453	0.817583	0.713386	0.531406	0.532559
296.4	1.20767	0.554023	0.794249	0.817729	0.766026	0.648338	0.818986	0.714024	0.530533	0.531139
296.6	1.20847	0.5534	0.793219	0.818415	0.766267	0.648911	0.819615	0.716008	0.531305	0.528829
296.8	1.2067	0.55167	0.795864	0.821371	0.767929	0.649914	0.821021	0.71739	0.530095	0.530527
297	1.20874	0.552066	0.797434	0.820105	0.767396	0.650156	0.823231	0.719194	0.528731	0.529616
297.2	1.20619	0.551241	0.795858	0.825143	0.766477	0.652364	0.821926	0.716062	0.52879	0.530883
297.4	1.20734	0.550317	0.795835	0.827444	0.767407	0.651921	0.822245	0.71677	0.5296	0.530142
297.6	1.20904	0.552149	0.797682	0.824968	0.765936	0.652248	0.823401	0.715105	0.528722	0.530326
297.8	1.20725	0.554493	0.794243	0.823983	0.76211	0.652077	0.823193	0.711247	0.528141	0.530242
298	1.21106	0.554999	0.794733	0.824079	0.763228	0.653374	0.821908	0.710784	0.528948	0.530697
298.2	1.21025	0.557304	0.795535	0.824385	0.767583	0.650755	0.823809	0.7156	0.529752	0.527293
298.4	1.20877	0.556609	0.796521	0.821182	0.765615	0.652238	0.822416	0.713954	0.5301	0.528085
298.6	1.20827	0.556307	0.796377	0.824383	0.765106	0.654282	0.822625	0.715638	0.531625	0.532326
298.8	1.21064	0.556292	0.800084	0.824487	0.767179	0.65358	0.822746	0.716236	0.531896	0.531636
299	1.20584	0.555862	0.800735	0.82532	0.764362	0.654561	0.823643	0.714517	0.532815	0.533047
299.2	1.20646	0.555979	0.801794	0.823303	0.760286	0.655208	0.825158	0.715203	0.530955	0.535
299.4	1.2048	0.557148	0.803305	0.826527	0.761501	0.656587	0.825657	0.716587	0.530318	0.536253
299.6	1.20483	0.556473	0.803945	0.82529	0.761537	0.654309	0.827055	0.71642	0.529963	0.536539
299.8	1.20513	0.555396	0.802517	0.825825	0.762349	0.654466	0.827625	0.718755	0.530461	0.53851
300	0.991394	0.402515	0.61127	0.647162	0.565006	0.507413	0.65024	0.514556	0.420808	0.347396	Step 3
300.2	0.985759	0.397811	0.605826	0.63366	0.556887	0.499979	0.645789	0.510379	0.415411	0.344162
300.4	0.977884	0.393812	0.599633	0.634791	0.553672	0.496665	0.637815	0.50586	0.412175	0.337846
300.6	0.977706	0.393307	0.598105	0.634418	0.551804	0.494049	0.635658	0.507266	0.410643	0.330521
300.8	0.976118	0.391082	0.594987	0.632002	0.546907	0.489423	0.635579	0.504921	0.406069	0.328826
301	0.972108	0.388818	0.591015	0.628831	0.543323	0.486121	0.631144	0.503701	0.403871	0.325439
301.2	0.970659	0.388005	0.588004	0.628458	0.540729	0.483267	0.628896	0.502316	0.401586	0.322112
301.4	0.969921	0.386297	0.58632	0.626931	0.538442	0.481946	0.627464	0.50147	0.399894	0.321041
301.6	0.96937	0.385354	0.584792	0.62542	0.536249	0.479435	0.626442	0.500035	0.398361	0.319307
301.8	0.968798	0.384634	0.584352	0.624027	0.534282	0.478059	0.62426	0.498395	0.397627	0.317542
302	0.969454	0.383425	0.582934	0.623819	0.53205	0.476729	0.623276	0.495399	0.395795	0.316042
302.2	0.967477	0.38218	0.580961	0.623442	0.530704	0.476081	0.621799	0.494432	0.3958	0.314116
302.4	0.967607	0.381862	0.579869	0.623343	0.52741	0.472816	0.622104	0.493641	0.394295	0.31172
302.6	0.966992	0.380846	0.578835	0.621873	0.525246	0.471678	0.620194	0.491815	0.392588	0.311152
302.8	0.96612	0.379747	0.576664	0.622039	0.523283	0.4696	0.619249	0.491702	0.391505	0.309509
303	0.964501	0.379147	0.575788	0.620551	0.52125	0.467726	0.617897	0.492743	0.391322	0.307601
303.2	0.965009	0.378248	0.576797	0.619841	0.51929	0.466619	0.61708	0.491405	0.388896	0.306694
303.4	0.964321	0.378129	0.576106	0.619098	0.518657	0.466869	0.615426	0.489728	0.388887	0.305876
303.6	0.963234	0.377486	0.574065	0.619465	0.517455	0.466587	0.61444	0.489921	0.388475	0.304906
303.8	0.962722	0.376937	0.573163	0.619212	0.517247	0.466432	0.613964	0.488196	0.387285	0.304164
304	0.962194	0.37572	0.572689	0.61883	0.516266	0.465422	0.613663	0.486993	0.386222	0.303463
304.2	0.961587	0.374666	0.570405	0.618107	0.514943	0.464056	0.612175	0.48693	0.385595	0.302834
304.4	0.961321	0.374044	0.569421	0.617347	0.514166	0.46284	0.610839	0.48634	0.384812	0.302035
304.6	0.960671	0.374468	0.569098	0.617317	0.512667	0.462063	0.610672	0.485122	0.384817	0.30131
304.8	0.959242	0.374186	0.568842	0.61583	0.510931	0.461193	0.609857	0.48514	0.384084	0.301479
305	0.958791	0.375215	0.567456	0.61548	0.509782	0.460726	0.609273	0.48274	0.38342	0.300551
305.2	0.958642	0.375424	0.567365	0.615315	0.509985	0.460624	0.609158	0.482594	0.383555	0.300089
305.4	0.957226	0.375605	0.566354	0.61541	0.509153	0.460045	0.607955	0.482297	0.382305	0.298673
305.6	0.957184	0.374084	0.565942	0.613964	0.507949	0.459095	0.607721	0.481776	0.382237	0.297607
305.8	0.958166	0.373909	0.564485	0.614046	0.507779	0.459215	0.607171	0.481078	0.381652	0.29687
306	0.958126	0.371717	0.565001	0.61417	0.506913	0.459117	0.606668	0.48233	0.380798	0.297656
306.2	0.957543	0.371195	0.564359	0.613774	0.505211	0.458362	0.607027	0.481176	0.379718	0.296281
306.4	0.957455	0.370493	0.564231	0.612932	0.504069	0.458107	0.607485	0.481046	0.378642	0.296752
306.6	0.957196	0.370735	0.564731	0.61338	0.504079	0.458219	0.606307	0.480516	0.377418	0.297466
306.8	0.956349	0.369969	0.565166	0.612116	0.502225	0.456816	0.605671	0.48013	0.378729	0.296293
307	0.956037	0.370446	0.563851	0.61191	0.501343	0.456986	0.604547	0.479267	0.378028	0.294031
307.2	0.95515	0.370489	0.563792	0.611618	0.500677	0.456796	0.603338	0.4791	0.378534	0.295404
307.4	0.95435	0.370192	0.563231	0.61155	0.500181	0.456413	0.602072	0.478309	0.378841	0.294104
307.6	0.954322	0.368892	0.56224	0.611304	0.499149	0.45669	0.602476	0.478541	0.377978	0.292376
307.8	0.954392	0.36873	0.561462	0.611905	0.498767	0.457066	0.602237	0.477744	0.376503	0.291999
308	0.954138	0.369196	0.562046	0.611779	0.498679	0.456376	0.602376	0.478073	0.376693	0.292995
308.2	0.954947	0.368196	0.561547	0.611474	0.499106	0.456233	0.600928	0.477148	0.375773	0.291932
308.4	0.95403	0.368316	0.561082	0.611022	0.498018	0.45506	0.601081	0.477567	0.375536	0.290924
308.6	0.953858	0.369168	0.560743	0.610954	0.497501	0.453442	0.600364	0.476511	0.375169	0.290655
308.8	0.952878	0.368797	0.56089	0.61047	0.497704	0.453282	0.599627	0.476601	0.374141	0.290899
309	0.951693	0.367661	0.560032	0.609542	0.496455	0.453043	0.598206	0.475139	0.374458	0.289903
309.2	0.950779	0.367092	0.559956	0.609949	0.494687	0.452505	0.599176	0.475458	0.374428	0.289517
309.4	0.952066	0.365967	0.560056	0.609928	0.494276	0.452948	0.599034	0.474716	0.374047	0.289888
309.6	0.951123	0.365327	0.560076	0.609073	0.494064	0.453189	0.598411	0.474971	0.374774	0.290349
309.8	0.951697	0.365283	0.559774	0.608796	0.492743	0.451939	0.598399	0.474379	0.374912	0.290411
310	0.952237	0.365801	0.559315	0.608617	0.493916	0.450804	0.59899	0.473909	0.373093	0.290099
310.2	0.952465	0.366604	0.558744	0.607258	0.492663	0.450833	0.597863	0.472793	0.372871	0.289135
310.4	0.95209	0.366632	0.558339	0.606348	0.492612	0.45007	0.59726	0.472481	0.373387	0.289477
310.6	0.951902	0.366342	0.557009	0.607086	0.49169	0.449554	0.597256	0.472585	0.372785	0.289406
310.8	0.950895	0.365552	0.556338	0.606758	0.491871	0.450118	0.596613	0.471817	0.372893	0.287824
311	0.950743	0.365361	0.556355	0.605998	0.490078	0.450366	0.596778	0.47188	0.374034	0.288003
311.2	0.949626	0.364383	0.555622	0.606602	0.490764	0.448692	0.596455	0.472219	0.374017	0.288068
311.4	0.949933	0.364555	0.555368	0.606674	0.489328	0.448888	0.596098	0.471562	0.373245	0.2876
311.6	0.949833	0.364463	0.555645	0.605192	0.48901	0.44826	0.595537	0.470969	0.372747	0.286431
311.8	0.949705	0.364479	0.555719	0.604982	0.487894	0.447785	0.594961	0.470976	0.372047	0.287371
312	0.949676	0.363667	0.554706	0.604666	0.48798	0.4479	0.593988	0.470739	0.371308	0.286186
312.2	0.949725	0.363906	0.55453	0.603828	0.486466	0.448506	0.593874	0.469685	0.370368	0.286146
312.4	0.948723	0.363337	0.55462	0.604546	0.486748	0.44778	0.594975	0.470028	0.369889	0.285788
312.6	0.947942	0.362903	0.554434	0.604752	0.486248	0.447731	0.594426	0.469605	0.369949	0.28714
312.8	0.948699	0.362701	0.554189	0.604736	0.487203	0.447468	0.5948	0.469909	0.36979	0.286797
313	0.947124	0.362753	0.554645	0.605656	0.486968	0.447047	0.594101	0.470579	0.36846	0.28731
313.2	0.946443	0.362243	0.554688	0.606348	0.488333	0.447539	0.594807	0.471126	0.368231	0.286102
313.4	0.946754	0.362314	0.553848	0.606005	0.487922	0.447683	0.592264	0.471241	0.368173	0.286234
313.6	0.94689	0.361769	0.553254	0.605798	0.487155	0.447717	0.592793	0.470974	0.367778	0.284744
313.8	0.946379	0.362173	0.552831	0.606101	0.485077	0.447865	0.592798	0.470852	0.368376	0.284479
314	0.94709	0.361621	0.55246	0.605326	0.48434	0.446747	0.592919	0.469038	0.369439	0.283263
314.2	0.948037	0.361152	0.551798	0.604727	0.48373	0.445279	0.591746	0.469143	0.370084	0.283285
314.4	0.947089	0.360574	0.551669	0.60461	0.482647	0.445482	0.591997	0.468365	0.369634	0.283062
314.6	0.948024	0.360345	0.551953	0.60463	0.482333	0.445668	0.59208	0.468238	0.370072	0.282332
314.8	0.947075	0.360973	0.55188	0.604148	0.48284	0.445435	0.590924	0.467853	0.368848	0.282171
315	0.946993	0.360979	0.551641	0.603566	0.481514	0.446333	0.591617	0.468597	0.3685	0.282464
315.2	0.946362	0.361624	0.552907	0.603401	0.479984	0.445849	0.591874	0.468885	0.3685	0.28222
315.4	0.946495	0.361565	0.553841	0.603536	0.480492	0.444813	0.592029	0.468775	0.368815	0.282602
315.6	0.944903	0.362059	0.553349	0.603404	0.480702	0.444142	0.591081	0.468465	0.367262	0.282159
315.8	0.945597	0.360324	0.553427	0.603462	0.479837	0.443723	0.591152	0.468654	0.368524	0.281517
316	0.944475	0.360276	0.552907	0.604055	0.480239	0.44319	0.588922	0.467398	0.368015	0.280639
316.2	0.944935	0.360982	0.55184	0.604351	0.480154	0.443437	0.588291	0.466496	0.36743	0.281549
316.4	0.94537	0.35943	0.550913	0.603188	0.480445	0.443606	0.588074	0.46651	0.36676	0.28159
316.6	0.945395	0.358126	0.551435	0.602805	0.480367	0.443401	0.58718	0.466398	0.367185	0.282174
316.8	0.945122	0.359129	0.550007	0.602909	0.479941	0.442602	0.58705	0.465886	0.365558	0.281563
317	0.946229	0.359082	0.55044	0.6029	0.479415	0.442803	0.587865	0.466687	0.365588	0.283043
317.2	0.946279	0.358333	0.550596	0.60263	0.480047	0.442672	0.587263	0.466072	0.366176	0.282236
317.4	0.945501	0.359633	0.549747	0.603324	0.478361	0.442036	0.5872	0.465857	0.366339	0.280793
317.6	0.946203	0.360761	0.549456	0.603251	0.477959	0.441608	0.587099	0.465455	0.366983	0.280734
317.8	0.945991	0.360229	0.550354	0.603054	0.478405	0.442463	0.58765	0.465268	0.367367	0.281025
318	0.945682	0.359732	0.54929	0.603086	0.47856	0.441317	0.587729	0.465201	0.367598	0.280217
318.2	0.944964	0.359031	0.549302	0.601756	0.477322	0.441671	0.587994	0.465416	0.366477	0.280109
318.4	0.945427	0.359563	0.550058	0.600838	0.477521	0.441931	0.58742	0.466152	0.366412	0.27923
318.6	0.945518	0.358437	0.549489	0.600917	0.477569	0.442184	0.587445	0.466259	0.365387	0.279132
318.8	0.944924	0.357818	0.548507	0.601096	0.477725	0.441365	0.586743	0.466451	0.3659	0.278751
319	0.944954	0.358275	0.549212	0.599964	0.476967	0.441909	0.586598	0.466077	0.364881	0.278702
319.2	0.944634	0.35739	0.548667	0.600128	0.477126	0.441435	0.586214	0.465948	0.3644	0.278651
319.4	0.944715	0.357028	0.547489	0.601117	0.477022	0.442073	0.585579	0.465353	0.364453	0.27922
319.6	0.943426	0.357484	0.547525	0.600932	0.477144	0.441706	0.586032	0.464918	0.36512	0.279018
319.8	0.943741	0.357138	0.548247	0.600622	0.475608	0.44206	0.585592	0.464988	0.364063	0.278839
320	0.942962	0.357235	0.547755	0.601393	0.476444	0.441454	0.585109	0.465645	0.365212	0.278134
320.2	0.942088	0.358019	0.547398	0.60216	0.475229	0.441144	0.584496	0.465522	0.36525	0.277867
320.4	0.941554	0.357529	0.547462	0.601213	0.474767	0.440619	0.585338	0.464599	0.365222	0.278061
320.6	0.942691	0.357545	0.547108	0.601302	0.473763	0.440697	0.584834	0.465055	0.364208	0.278149
320.8	0.94203	0.358156	0.548082	0.601339	0.474665	0.439655	0.584867	0.465211	0.363865	0.278545
321	0.941852	0.357875	0.548468	0.602026	0.473075	0.440063	0.584729	0.464314	0.363698	0.278171
321.2	0.942857	0.357969	0.548331	0.60097	0.474014	0.440154	0.584981	0.464384	0.363344	0.278107
321.4	0.943829	0.358748	0.548668	0.600625	0.473953	0.440208	0.584865	0.465031	0.362556	0.278258
321.6	0.943115	0.35846	0.548617	0.600602	0.473678	0.439423	0.58431	0.464423	0.362801	0.277701
321.8	0.943367	0.358123	0.547379	0.600453	0.472668	0.439786	0.583877	0.464773	0.364161	0.277374
322	0.943658	0.357332	0.546272	0.599901	0.4728	0.439647	0.583791	0.464511	0.363709	0.278325
322.2	0.943499	0.356675	0.547662	0.600285	0.472682	0.439453	0.583496	0.464798	0.364139	0.278525
322.4	0.942355	0.35596	0.546691	0.601426	0.472286	0.439149	0.583637	0.464985	0.363993	0.277809
322.6	0.942269	0.355542	0.546257	0.600876	0.472366	0.439387	0.58315	0.464926	0.363692	0.27822
322.8	0.942174	0.356095	0.546387	0.599857	0.47243	0.439832	0.582377	0.464528	0.363515	0.27814
323	0.942428	0.356096	0.547296	0.599974	0.472438	0.439944	0.5827	0.465034	0.363279	0.278027
323.2	0.942428	0.355917	0.546072	0.599251	0.472265	0.439342	0.582049	0.464176	0.36347	0.278241
323.4	0.942369	0.354674	0.546565	0.597842	0.47259	0.438707	0.580957	0.464123	0.363704	0.277997
323.6	0.942628	0.355002	0.546072	0.597858	0.471658	0.438346	0.581909	0.463969	0.363564	0.277827
323.8	0.943003	0.354301	0.545176	0.598628	0.471939	0.438152	0.582538	0.462673	0.362618	0.278107
324	0.942921	0.354431	0.5446	0.597124	0.471659	0.437901	0.582059	0.462363	0.362188	0.27797
324.2	0.942374	0.354434	0.544497	0.597457	0.470587	0.438104	0.581872	0.462191	0.361892	0.277613
324.4	0.94236	0.355221	0.545077	0.598183	0.469719	0.438575	0.582102	0.461255	0.361889	0.278293
324.6	0.942467	0.35505	0.54478	0.598635	0.470782	0.438357	0.581119	0.461513	0.362281	0.278354
324.8	0.941843	0.355393	0.545623	0.598565	0.471213	0.43712	0.580421	0.461354	0.362063	0.278772
325	0.941195	0.355584	0.54598	0.598924	0.470686	0.436309	0.579379	0.462061	0.362246	0.277818
325.2	0.941567	0.356385	0.545984	0.599907	0.470134	0.436878	0.579522	0.462676	0.361771	0.277863
325.4	0.941536	0.35653	0.545215	0.599691	0.470502	0.436958	0.579508	0.462818	0.361635	0.278036
325.6	0.940738	0.356442	0.546773	0.599476	0.469472	0.437706	0.580393	0.462353	0.36171	0.277744
325.8	0.94062	0.355487	0.54608	0.599279	0.468286	0.438551	0.58093	0.462964	0.36202	0.275699
326	0.941225	0.354143	0.546175	0.598894	0.468773	0.438788	0.581272	0.462755	0.361232	0.27562
326.2	0.940692	0.352631	0.545587	0.598077	0.469391	0.438286	0.581073	0.462659	0.361221	0.275246
326.4	0.940708	0.351733	0.545856	0.598387	0.469526	0.437545	0.580376	0.462766	0.360258	0.273798
326.6	0.940134	0.352432	0.544783	0.59788	0.469707	0.43687	0.579433	0.463214	0.35922	0.273533
326.8	0.940053	0.353233	0.545187	0.597881	0.468968	0.436635	0.579255	0.463056	0.359069	0.274767
327	0.93978	0.353689	0.544597	0.598997	0.468183	0.436559	0.578973	0.462542	0.359728	0.275067
327.2	0.93985	0.353622	0.545551	0.599548	0.468279	0.436503	0.579121	0.461591	0.360081	0.275083
327.4	0.939973	0.353942	0.545309	0.599256	0.468156	0.436501	0.579596	0.461459	0.360945	0.276671
327.6	0.940412	0.353572	0.545646	0.59974	0.466912	0.437267	0.5794	0.461818	0.361438	0.276359
327.8	0.940677	0.352547	0.545509	0.599715	0.467308	0.437118	0.579083	0.461802	0.361552	0.276384
328	0.940849	0.352185	0.545452	0.599492	0.467369	0.437433	0.57873	0.461671	0.361771	0.276165
328.2	0.94158	0.353083	0.545222	0.598718	0.466629	0.436962	0.579262	0.461709	0.361468	0.275285
328.4	0.941363	0.353041	0.544695	0.598834	0.4664	0.437017	0.578835	0.461589	0.361653	0.274761
328.6	0.942227	0.352023	0.544454	0.598395	0.467015	0.436036	0.579047	0.460694	0.362395	0.275093
328.8	0.942249	0.352245	0.544909	0.598744	0.466696	0.436833	0.579038	0.460679	0.361653	0.274215
329	0.941497	0.353809	0.544037	0.598392	0.467271	0.436422	0.578538	0.460336	0.361043	0.274644
329.2	0.941093	0.353219	0.543625	0.598153	0.467644	0.436475	0.578318	0.460567	0.361573	0.275007
329.4	0.941051	0.35279	0.544399	0.597942	0.467268	0.436404	0.578694	0.460865	0.360999	0.274199
329.6	0.939651	0.352293	0.544726	0.597762	0.467292	0.436981	0.578827	0.461094	0.359766	0.27355
329.8	0.939938	0.352694	0.543866	0.597561	0.467693	0.436473	0.578644	0.46101	0.360864	0.273457
330	0.940055	0.350714	0.544599	0.597622	0.466584	0.436183	0.579039	0.461178	0.360821	0.272897
330.2	0.938435	0.351086	0.544217	0.597835	0.465982	0.435802	0.578229	0.460789	0.359375	0.273017
330.4	0.937993	0.351062	0.542951	0.598845	0.466037	0.435517	0.577583	0.460131	0.358942	0.273231
330.6	0.939019	0.351266	0.542016	0.599101	0.465732	0.435694	0.576531	0.459642	0.36012	0.273776
330.8	0.93859	0.351675	0.542077	0.598806	0.465576	0.434816	0.577054	0.459464	0.359523	0.273542
331	0.938556	0.35247	0.542327	0.598936	0.465467	0.435125	0.577477	0.458432	0.359754	0.274251
331.2	0.939595	0.352173	0.542876	0.598067	0.46506	0.435816	0.577595	0.458978	0.359877	0.274406
331.4	0.94026	0.35258	0.543646	0.597058	0.464773	0.436764	0.577813	0.459509	0.359335	0.27347
331.6	0.939612	0.353412	0.544321	0.596418	0.464514	0.435826	0.577427	0.460614	0.358246	0.273623
331.8	0.939638	0.352298	0.544491	0.596342	0.464312	0.436184	0.577381	0.459902	0.358093	0.274464
332	0.939047	0.351787	0.543924	0.596015	0.464538	0.435989	0.576608	0.461089	0.357972	0.273723
332.2	0.940004	0.35187	0.543615	0.596659	0.464193	0.435143	0.577125	0.460313	0.358091	0.273886
332.4	0.939633	0.351692	0.542725	0.596643	0.463708	0.434372	0.577269	0.460197	0.359246	0.274716
332.6	0.939234	0.351701	0.542238	0.596902	0.464452	0.434647	0.578034	0.459048	0.35961	0.274818
332.8	0.939053	0.351481	0.541998	0.596346	0.464019	0.433894	0.577036	0.460198	0.358815	0.273595
333	0.939605	0.351564	0.542188	0.596524	0.464311	0.433949	0.577974	0.458995	0.35897	0.273582
333.2	0.940042	0.351048	0.541822	0.59662	0.464673	0.434231	0.576706	0.459861	0.359426	0.27293
333.4	0.940053	0.351154	0.54279	0.59617	0.465243	0.433684	0.577026	0.459695	0.359342	0.272885
333.6	0.940404	0.350926	0.54306	0.595613	0.464161	0.433078	0.576885	0.459898	0.359282	0.27163
333.8	0.939868	0.351204	0.543508	0.595682	0.464322	0.433256	0.576717	0.459555	0.359653	0.271665
334	0.939771	0.35166	0.543384	0.595629	0.462966	0.432433	0.576564	0.459673	0.359014	0.270424
334.2	0.938676	0.351662	0.543658	0.595315	0.462724	0.432225	0.576829	0.459271	0.358379	0.270606
334.4	0.939421	0.351299	0.543037	0.596077	0.46251	0.433064	0.575382	0.459276	0.357398	0.270489
334.6	0.939408	0.351057	0.54195	0.597431	0.462315	0.433288	0.575603	0.458573	0.356644	0.270953
334.8	0.940351	0.35096	0.542049	0.598118	0.462519	0.43363	0.575456	0.458465	0.356434	0.27102
335	0.93992	0.35015	0.542048	0.597887	0.463303	0.435147	0.575252	0.458995	0.356372	0.272443
335.2	0.939876	0.349712	0.541451	0.59827	0.463724	0.43547	0.575395	0.459767	0.356374	0.272824
335.4	0.93847	0.350269	0.541412	0.597272	0.462862	0.434622	0.57693	0.459856	0.356801	0.271657
335.6	0.938739	0.349983	0.542001	0.597409	0.462517	0.435171	0.576506	0.460424	0.357041	0.271857
335.8	0.937696	0.349907	0.540818	0.597217	0.461958	0.435842	0.578165	0.459259	0.357277	0.272629
336	0.937964	0.351022	0.540823	0.595837	0.461847	0.435194	0.578194	0.459295	0.357884	0.272592
336.2	0.938281	0.351617	0.541349	0.595677	0.461061	0.43534	0.577908	0.458409	0.358001	0.271725
336.4	0.938422	0.351047	0.541962	0.595399	0.461419	0.435794	0.577518	0.457185	0.358298	0.27263
336.6	0.938141	0.351763	0.541458	0.594875	0.46203	0.435374	0.577123	0.45796	0.35877	0.27291
336.8	0.938508	0.35212	0.541747	0.594814	0.462223	0.434591	0.575816	0.459797	0.358774	0.272567
337	0.938463	0.350391	0.542163	0.595181	0.462283	0.434645	0.576267	0.459789	0.357792	0.272566
337.2	0.937945	0.350488	0.542338	0.594861	0.462525	0.434949	0.576593	0.459733	0.358516	0.272651
337.4	0.938312	0.350099	0.542405	0.595395	0.463136	0.434236	0.575704	0.460703	0.357651	0.27258
337.6	0.937605	0.349822	0.542832	0.594387	0.462541	0.4335	0.57585	0.458883	0.357045	0.271989
337.8	0.937694	0.349556	0.543547	0.593993	0.461635	0.433033	0.575701	0.458422	0.356186	0.271647
338	0.937146	0.350418	0.542935	0.59528	0.461142	0.432372	0.574168	0.458034	0.356861	0.270868
338.2	0.936518	0.349196	0.542168	0.594924	0.46116	0.431615	0.574201	0.457965	0.356912	0.269996
338.4	0.936035	0.349936	0.541586	0.595108	0.460494	0.432834	0.574189	0.457593	0.35735	0.269888
338.6	0.936206	0.349635	0.541426	0.596067	0.460405	0.433174	0.573802	0.458218	0.357832	0.269539
338.8	0.936198	0.349451	0.541091	0.596178	0.461091	0.433554	0.573663	0.457474	0.358308	0.269963
339	0.936874	0.349429	0.540697	0.59536	0.460953	0.433699	0.574103	0.457589	0.358252	0.270345
339.2	0.9376	0.349738	0.541727	0.595978	0.460145	0.433737	0.573546	0.457464	0.356569	0.271368
339.4	0.937708	0.349608	0.542649	0.595713	0.459292	0.433594	0.573406	0.457369	0.357439	0.271774
339.6	0.937931	0.349817	0.542874	0.595969	0.459176	0.43437	0.573544	0.457967	0.357223	0.272098
339.8	0.938282	0.349944	0.542351	0.595844	0.460091	0.433915	0.574151	0.457944	0.357566	0.272138
340	0.937524	0.349683	0.542513	0.596555	0.459844	0.433724	0.573311	0.458083	0.357397	0.27181
340.2	0.937882	0.350217	0.541737	0.596344	0.460671	0.433109	0.573574	0.459062	0.35856	0.271967
340.4	0.936857	0.350056	0.540525	0.595674	0.461843	0.432543	0.573926	0.458561	0.357526	0.270852
340.6	0.936792	0.350332	0.540266	0.595719	0.462055	0.432536	0.574195	0.458069	0.357601	0.271361
340.8	0.936038	0.350641	0.540208	0.595557	0.460891	0.432726	0.573744	0.458988	0.356544	0.271031
341	0.936714	0.351368	0.540687	0.5954	0.46146	0.432557	0.574406	0.458965	0.356229	0.271251
341.2	0.936257	0.350716	0.540666	0.595844	0.461312	0.432604	0.574161	0.458177	0.356246	0.271534
341.4	0.937678	0.351032	0.540301	0.597384	0.459995	0.432242	0.573767	0.459561	0.356487	0.27231
341.6	0.937285	0.35014	0.540505	0.596092	0.460241	0.431741	0.573231	0.459893	0.356076	0.270897
341.8	0.936791	0.349991	0.540101	0.596063	0.460308	0.431522	0.572962	0.458901	0.356975	0.271165
342	0.936729	0.349814	0.53926	0.59556	0.459797	0.431942	0.572139	0.458739	0.35687	0.27086
342.2	0.936114	0.350249	0.538961	0.594986	0.458673	0.431656	0.572085	0.458312	0.356977	0.270053
342.4	0.93424	0.348463	0.539902	0.59405	0.458561	0.432219	0.572332	0.457589	0.357311	0.269398
342.6	0.935691	0.348538	0.539859	0.594168	0.458461	0.432123	0.572959	0.456737	0.357946	0.270281
342.8	0.936276	0.348346	0.539795	0.593493	0.45836	0.432635	0.572728	0.456914	0.356986	0.270116
343	0.936121	0.348005	0.540147	0.594357	0.45756	0.432152	0.572611	0.45665	0.357548	0.269703
343.2	0.937087	0.347556	0.540619	0.593707	0.457554	0.432015	0.573002	0.457241	0.357555	0.269508
343.4	0.937885	0.347856	0.540011	0.594301	0.458102	0.43189	0.572063	0.457088	0.35701	0.269583
343.6	0.937345	0.34842	0.540385	0.594295	0.458158	0.431645	0.571211	0.457745	0.356089	0.268287
343.8	0.937589	0.347568	0.541223	0.594841	0.457649	0.430808	0.571773	0.457799	0.356529	0.268234
344	0.937087	0.347121	0.541229	0.593521	0.457868	0.430765	0.57144	0.458215	0.356833	0.268779
344.2	0.936398	0.347348	0.540897	0.593712	0.459004	0.430607	0.571156	0.457293	0.356195	0.268795
344.4	0.936256	0.348021	0.540665	0.594127	0.459114	0.430542	0.571223	0.457359	0.355387	0.269348
344.6	0.936199	0.347366	0.540735	0.593549	0.458288	0.430164	0.57159	0.458318	0.355614	0.269885
344.8	0.936107	0.347989	0.54012	0.593892	0.457811	0.430559	0.570637	0.457898	0.356335	0.270577
345	0.936786	0.347705	0.54029	0.594601	0.457818	0.430846	0.571221	0.457097	0.355846	0.270211
345.2	0.936693	0.348038	0.540815	0.59433	0.456719	0.431673	0.57091	0.457659	0.35545	0.270156
345.4	0.936871	0.348176	0.541721	0.59353	0.456987	0.43115	0.571335	0.457785	0.355981	0.269782
345.6	0.935995	0.347779	0.541828	0.594284	0.456937	0.431445	0.570359	0.45709	0.35566	0.270397
345.8	0.935585	0.348431	0.541504	0.594296	0.457343	0.430795	0.571421	0.457147	0.355097	0.269185
346	0.935403	0.348518	0.541071	0.594367	0.457243	0.42996	0.570551	0.457914	0.354466	0.2687
346.2	0.935081	0.348325	0.540117	0.593998	0.456794	0.43078	0.570359	0.458188	0.354441	0.268078
346.4	0.934732	0.348295	0.539621	0.594105	0.456201	0.431117	0.571467	0.458349	0.354893	0.267783
346.6	0.935734	0.348823	0.538503	0.594119	0.456335	0.431331	0.571535	0.458344	0.35556	0.267441
346.8	0.936019	0.34804	0.539856	0.593096	0.455901	0.432624	0.571047	0.458393	0.355126	0.267819
347	0.935344	0.348208	0.54023	0.59237	0.455776	0.433246	0.571098	0.457288	0.355578	0.26798
347.2	0.935915	0.347948	0.540599	0.594056	0.456765	0.432248	0.5714	0.456767	0.356064	0.268644
347.4	0.936609	0.347891	0.540259	0.593649	0.456368	0.431931	0.569918	0.456063	0.355239	0.269109
347.6	0.935963	0.347376	0.53967	0.592934	0.456256	0.432269	0.570869	0.456585	0.354511	0.26819
347.8	0.936561	0.346767	0.539172	0.594284	0.456608	0.431496	0.57031	0.456759	0.354994	0.267495
348	0.937236	0.347195	0.538736	0.594019	0.457084	0.431011	0.571467	0.457838	0.355488	0.266961
348.2	0.936732	0.346688	0.538257	0.592404	0.456731	0.431026	0.570373	0.457463	0.35573	0.266786
348.4	0.936765	0.347185	0.538025	0.593052	0.457528	0.430279	0.569797	0.457784	0.35634	0.266271
348.6	0.936803	0.347672	0.538819	0.593489	0.457048	0.429862	0.56988	0.456621	0.356702	0.266118
348.8	0.936381	0.348214	0.538267	0.593097	0.457652	0.429666	0.569074	0.457292	0.356497	0.265759
349	0.935422	0.347661	0.538439	0.593878	0.457267	0.430442	0.569017	0.456384	0.3555	0.266254
349.2	0.934996	0.348493	0.538269	0.594632	0.456795	0.429958	0.569505	0.45685	0.355109	0.265658
349.4	0.934944	0.347976	0.538427	0.593421	0.456064	0.430332	0.569912	0.456553	0.354867	0.265699
349.6	0.934291	0.346894	0.538043	0.593967	0.455932	0.430416	0.569397	0.456325	0.355183	0.266808
349.8	0.9342	0.347511	0.537332	0.593182	0.454918	0.430411	0.570158	0.455887	0.355101	0.267633
350	0.934542	0.346692	0.537001	0.593499	0.455232	0.430298	0.569548	0.456569	0.355912	0.267519
350.2	0.934559	0.346654	0.538221	0.594182	0.45547	0.430425	0.570208	0.456794	0.355754	0.268577
350.4	0.933986	0.347203	0.539059	0.594873	0.456175	0.429977	0.570432	0.45726	0.355344	0.268577
350.6	0.933295	0.348005	0.538967	0.595148	0.456866	0.429129	0.570383	0.457757	0.355839	0.268267
350.8	0.93387	0.347132	0.539176	0.595996	0.456938	0.429089	0.570812	0.456986	0.354835	0.267676
351	0.93366	0.348408	0.539448	0.595026	0.455782	0.428811	0.570053	0.456826	0.355789	0.26789
351.2	0.934133	0.347917	0.538417	0.594472	0.455317	0.428647	0.569888	0.456421	0.356165	0.267863
351.4	0.934687	0.34719	0.537851	0.594492	0.455085	0.428526	0.569739	0.455253	0.356728	0.268476
351.6	0.936133	0.346464	0.538612	0.593715	0.454591	0.428995	0.569677	0.454997	0.356639	0.268081
351.8	0.935329	0.347149	0.539046	0.59297	0.454541	0.428432	0.569425	0.456063	0.357982	0.26938
352	0.935272	0.347111	0.539467	0.593786	0.455077	0.429273	0.570731	0.455812	0.356781	0.269649
352.2	0.935479	0.346688	0.539619	0.593477	0.454633	0.42874	0.569411	0.45655	0.35635	0.268036
352.4	0.935365	0.34693	0.540074	0.5923	0.454624	0.42986	0.569074	0.457163	0.355623	0.268095
352.6	0.935161	0.347456	0.539792	0.592418	0.454003	0.429971	0.568546	0.457008	0.353903	0.268442
352.8	0.93529	0.346766	0.538667	0.592575	0.453519	0.430903	0.568591	0.456253	0.35422	0.267582
353	0.936051	0.346422	0.538107	0.592946	0.453703	0.429434	0.567779	0.457208	0.353376	0.268291
353.2	0.936333	0.346164	0.538756	0.592592	0.453554	0.430767	0.568528	0.456625	0.353443	0.268862
353.4	0.936711	0.346153	0.537882	0.594091	0.453802	0.430069	0.568921	0.456453	0.354802	0.267452
353.6	0.936747	0.346624	0.538013	0.594502	0.454098	0.430444	0.56851	0.457482	0.356176	0.266932
353.8	0.936175	0.346828	0.538925	0.594596	0.455208	0.429206	0.567925	0.457626	0.354558	0.266677
354	0.935937	0.345993	0.53908	0.593915	0.455258	0.429966	0.568711	0.456683	0.354409	0.265844
354.2	0.93541	0.347258	0.538128	0.593304	0.456331	0.429506	0.568392	0.457295	0.353749	0.266203
354.4	0.935474	0.347017	0.539103	0.592964	0.455025	0.4293	0.568027	0.457388	0.352225	0.267336
354.6	0.935124	0.346613	0.538459	0.593626	0.455144	0.428882	0.568574	0.456824	0.351501	0.267648
354.8	0.934929	0.346066	0.538635	0.593279	0.45449	0.429445	0.569104	0.456409	0.352621	0.267533
355	0.934622	0.347363	0.538892	0.592962	0.453824	0.429047	0.568606	0.456911	0.353152	0.267368
355.2	0.934805	0.346832	0.53914	0.594062	0.453313	0.429108	0.569392	0.455984	0.353341	0.268023
355.4	0.934223	0.346983	0.537579	0.594329	0.453462	0.428554	0.569577	0.45665	0.355029	0.268781
355.6	0.934099	0.34655	0.538475	0.593143	0.453046	0.428069	0.569167	0.456207	0.354598	0.268016
355.8	0.93474	0.347214	0.538573	0.593737	0.451968	0.428553	0.568743	0.456439	0.354817	0.267857
356	0.934831	0.346801	0.538122	0.593943	0.452613	0.428538	0.567802	0.456331	0.354537	0.267988
356.2	0.93524	0.345903	0.53745	0.593709	0.45178	0.427742	0.567104	0.455812	0.354558	0.267746
356.4	0.935614	0.345136	0.538551	0.59366	0.452107	0.42794	0.566786	0.454974	0.352931	0.267234
356.6	0.935402	0.344585	0.537412	0.594184	0.451691	0.428325	0.566985	0.454491	0.353614	0.267969
356.8	0.935078	0.344473	0.536499	0.593944	0.452973	0.427152	0.566831	0.454928	0.352968	0.26841
357	0.935153	0.343967	0.536481	0.594535	0.45172	0.426991	0.567112	0.454205	0.353268	0.267635
357.2	0.934866	0.343675	0.537307	0.595102	0.453274	0.427857	0.567052	0.45428	0.353198	0.267382
357.4	0.934201	0.344421	0.537683	0.594412	0.45263	0.428669	0.567104	0.454546	0.353449	0.266409
357.6	0.934766	0.344164	0.537518	0.593757	0.452901	0.428391	0.567048	0.455186	0.352575	0.265917
357.8	0.935673	0.344388	0.538579	0.593975	0.452289	0.429618	0.566601	0.454797	0.352729	0.265734
358	0.935783	0.34442	0.538692	0.592967	0.453176	0.42976	0.567454	0.455327	0.352593	0.26653
358.2	0.935422	0.345243	0.538242	0.592553	0.451352	0.429414	0.567679	0.455513	0.352748	0.266764
358.4	0.935998	0.345276	0.537464	0.592353	0.452037	0.429081	0.567268	0.455747	0.353028	0.267372
358.6	0.935683	0.346412	0.538429	0.592918	0.452244	0.429244	0.567092	0.454712	0.352297	0.267708
358.8	0.934935	0.346129	0.538511	0.592291	0.45257	0.428632	0.567938	0.455102	0.352381	0.267726
359	0.93463	0.346232	0.538883	0.593059	0.452289	0.428097	0.56758	0.454883	0.352933	0.267575
359.2	0.933802	0.3463	0.53828	0.592499	0.452259	0.427168	0.566907	0.454849	0.352583	0.267185
359.4	0.933284	0.346002	0.537957	0.593599	0.451496	0.426772	0.567492	0.455051	0.353202	0.266715
359.6	0.933791	0.345692	0.537767	0.593534	0.450939	0.426677	0.567121	0.455979	0.353944	0.26655
359.8	0.933847	0.345412	0.537931	0.595093	0.450106	0.426424	0.566943	0.455952	0.35274	0.266468
360	1.18502	0.551003	0.770273	0.830027	0.692994	0.764941	0.794857	0.695852	0.510198	0.495064	Step 4
360.2	1.16478	0.536353	0.77212	0.811351	0.681991	0.751675	0.785316	0.686595	0.511558	0.511042
360.4	1.16644	0.532087	0.772099	0.810555	0.683332	0.750113	0.789021	0.691291	0.527395	0.546523
360.6	1.17483	0.534467	0.77464	0.811763	0.673654	0.756311	0.797739	0.699559	0.537552	0.577252
360.8	1.17983	0.531848	0.765953	0.813827	0.673642	0.75181	0.798233	0.703844	0.550502	0.611447
361	1.17692	0.531121	0.767073	0.810389	0.668476	0.750776	0.79904	0.707258	0.56129	0.642451
361.2	1.17979	0.53254	0.768132	0.811937	0.67105	0.750826	0.803287	0.719015	0.575944	0.681581
361.4	1.17993	0.534877	0.769037	0.812318	0.672099	0.751997	0.805741	0.729642	0.586511	0.719719
361.6	1.17915	0.535344	0.770838	0.811243	0.673949	0.754142	0.806176	0.733696	0.599014	0.750671
361.8	1.17771	0.537243	0.77364	0.810701	0.675632	0.753771	0.809517	0.741853	0.610877	0.78518
362	1.17706	0.53623	0.776174	0.811704	0.678014	0.755236	0.813866	0.75105	0.622306	0.818694
362.2	1.17923	0.537097	0.775688	0.811475	0.678166	0.760249	0.818101	0.755071	0.632861	0.848992
362.4	1.18195	0.537789	0.777084	0.81282	0.675023	0.763786	0.822082	0.758994	0.645794	0.878398
362.6	1.18065	0.539493	0.776909	0.817947	0.677633	0.761305	0.826877	0.767365	0.658468	0.910955
362.8	1.18146	0.539734	0.775501	0.817511	0.677537	0.765219	0.827318	0.772747	0.670132	0.940844
363	1.18289	0.540181	0.774577	0.818709	0.681055	0.764982	0.82859	0.778765	0.681754	0.968377
363.2	1.18385	0.539959	0.775216	0.819079	0.681981	0.764867	0.82931	0.782547	0.693387	0.99724
363.4	1.18091	0.53881	0.773191	0.818276	0.686759	0.765501	0.830416	0.789093	0.70625	1.0249
363.6	1.1825	0.537779	0.774356	0.816279	0.685024	0.7667	0.832168	0.797002	0.714168	1.05547
363.8	1.18201	0.538323	0.778005	0.817422	0.686613	0.768659	0.834056	0.802391	0.726428	1.08038
364	1.18348	0.538796	0.779077	0.818154	0.687231	0.770122	0.835392	0.806369	0.736856	1.10873
364.2	1.18217	0.539578	0.780073	0.820714	0.685022	0.771017	0.83857	0.817843	0.747321	1.13359
364.4	1.18679	0.541224	0.780336	0.824028	0.683708	0.770281	0.840586	0.824707	0.757811	1.15663
364.6	1.18914	0.5419	0.778508	0.824859	0.686382	0.776323	0.844543	0.828316	0.769928	1.17636
364.8	1.18868	0.541654	0.777619	0.825282	0.687933	0.775003	0.849181	0.8325	0.779838	1.20079
365	1.18695	0.542148	0.779804	0.826479	0.683813	0.776426	0.851099	0.83594	0.790912	1.22165
365.2	1.19004	0.543869	0.777761	0.826131	0.686338	0.778292	0.854891	0.835211	0.800133	1.24317
365.4	1.1888	0.544915	0.778883	0.82566	0.685315	0.78155	0.857176	0.838558	0.80886	1.26505
365.6	1.189	0.544776	0.780592	0.825184	0.68599	0.778733	0.857734	0.84358	0.818906	1.28743
365.8	1.19237	0.544994	0.783293	0.824875	0.684668	0.781396	0.858926	0.85146	0.829412	1.30457
366	1.19531	0.544322	0.782901	0.82254	0.68699	0.784772	0.862949	0.857525	0.840097	1.32761
366.2	1.19455	0.543419	0.785986	0.823121	0.687488	0.784033	0.863125	0.864679	0.850879	1.3448
366.4	1.19701	0.543053	0.785815	0.822301	0.691042	0.783259	0.865729	0.869386	0.86041	1.36304
366.6	1.1977	0.54316	0.785945	0.824714	0.691406	0.78629	0.867685	0.875094	0.870507	1.37829
366.8	1.19611	0.54612	0.783493	0.826496	0.691632	0.789141	0.870899	0.878195	0.878739	1.39409
367	1.19996	0.546907	0.783138	0.828528	0.69342	0.787963	0.873563	0.885452	0.887498	1.40902
367.2	1.19966	0.546924	0.784158	0.830814	0.692129	0.790046	0.87652	0.892366	0.896935	1.42431
367.4	1.19897	0.548012	0.783776	0.832169	0.691057	0.792221	0.878814	0.897021	0.906474	1.44248
367.6	1.19925	0.549097	0.783319	0.830546	0.690217	0.794702	0.880341	0.898223	0.914016	1.45751
367.8	1.20139	0.546841	0.783392	0.832603	0.69229	0.792802	0.883767	0.90571	0.922998	1.47014
368	1.19881	0.549288	0.785198	0.833506	0.69283	0.79279	0.883622	0.905851	0.933004	1.48282
368.2	1.2025	0.55184	0.785243	0.832425	0.69466	0.792489	0.885427	0.908847	0.941063	1.49869
368.4	1.20195	0.552182	0.788692	0.833358	0.693723	0.79301	0.887535	0.912916	0.950429	1.51066
368.6	1.20527	0.554459	0.789795	0.835701	0.695335	0.790291	0.891407	0.919987	0.959187	1.51982
368.8	1.20664	0.555657	0.791013	0.835618	0.694958	0.793849	0.891803	0.921389	0.967943	1.53168
369	1.20718	0.555375	0.790238	0.839194	0.69613	0.795502	0.898001	0.927104	0.97515	1.54235
369.2	1.20299	0.555884	0.791557	0.842091	0.69486	0.799804	0.900361	0.929558	0.985349	1.55022
369.4	1.20544	0.555637	0.792252	0.84281	0.696222	0.800396	0.902478	0.932771	0.993214	1.56026
369.6	1.2044	0.554483	0.793401	0.842693	0.694701	0.803219	0.903032	0.935401	1.00261	1.57296
369.8	1.20191	0.554861	0.794991	0.84388	0.695614	0.801059	0.906707	0.938855	1.01073	1.5793
370	1.20274	0.555456	0.795798	0.841186	0.69363	0.807035	0.909172	0.944823	1.01983	1.59089
370.2	1.20538	0.555376	0.793374	0.843847	0.693322	0.807163	0.909766	0.950251	1.02794	1.59882
370.4	1.20342	0.556544	0.791392	0.844485	0.693682	0.808023	0.913386	0.958019	1.03697	1.60427
370.6	1.20259	0.557904	0.790797	0.843909	0.695014	0.808765	0.917236	0.9641	1.04456	1.61273
370.8	1.20543	0.560383	0.789504	0.844819	0.693738	0.809441	0.91729	0.966069	1.0528	1.62406
371	1.20627	0.562716	0.790111	0.846408	0.693482	0.809344	0.918092	0.968162	1.06126	1.62889
371.2	1.2057	0.562127	0.790748	0.843846	0.694025	0.808096	0.920574	0.973067	1.06846	1.63519
371.4	1.20922	0.56205	0.794048	0.844979	0.693363	0.809119	0.921699	0.975601	1.07552	1.64441
371.6	1.20999	0.562841	0.793875	0.847651	0.694451	0.809591	0.921797	0.976744	1.08357	1.64871
371.8	1.21034	0.561496	0.793947	0.848067	0.696221	0.812526	0.924429	0.981943	1.0902	1.6515
372	1.20831	0.559469	0.794289	0.848036	0.696589	0.810291	0.925151	0.988182	1.09707	1.65654
372.2	1.21129	0.562501	0.797164	0.849907	0.700564	0.812845	0.929189	0.990487	1.10499	1.66362
372.4	1.20929	0.564745	0.797104	0.849414	0.703177	0.813277	0.931269	0.99164	1.11233	1.66753
372.6	1.2119	0.564776	0.796838	0.847939	0.703414	0.812694	0.935668	0.996707	1.12	1.67328
372.8	1.21439	0.566151	0.798547	0.847355	0.702793	0.811907	0.936825	0.998821	1.12627	1.67849
373	1.21868	0.567285	0.799511	0.847898	0.704451	0.816908	0.941164	1.00265	1.13398	1.6863
373.2	1.21947	0.565229	0.797915	0.84813	0.703761	0.814976	0.941083	1.0063	1.14291	1.68772
373.4	1.21757	0.56341	0.797579	0.84981	0.705203	0.816626	0.943821	1.01097	1.1488	1.69153
373.6	1.21652	0.56342	0.799907	0.850107	0.704307	0.819334	0.946611	1.01694	1.15467	1.69611
373.8	1.21391	0.561884	0.799561	0.852139	0.705361	0.820728	0.948171	1.02483	1.16243	1.69761
374	1.21567	0.562957	0.799463	0.856263	0.706636	0.818221	0.949884	1.02634	1.1687	1.6999
374.2	1.21288	0.563183	0.800338	0.858323	0.706629	0.820728	0.953521	1.03	1.1739	1.70684
374.4	1.21713	0.564326	0.801522	0.857504	0.704639	0.820604	0.954996	1.03438	1.18229	1.70828
374.6	1.21788	0.564952	0.803091	0.859663	0.707488	0.821873	0.956767	1.0399	1.18838	1.71291
374.8	1.21878	0.566854	0.803566	0.859592	0.708665	0.825635	0.96063	1.04303	1.1958	1.71992
375	1.21445	0.566142	0.803059	0.856708	0.709179	0.829053	0.960341	1.04516	1.20272	1.72332
375.2	1.21841	0.569932	0.80508	0.858728	0.709965	0.832331	0.964503	1.05452	1.20827	1.72904
375.4	1.21705	0.570372	0.80441	0.860207	0.711843	0.832369	0.966379	1.05829	1.21375	1.73326
375.6	1.21637	0.570386	0.802096	0.859075	0.709341	0.832481	0.967254	1.05986	1.22023	1.73605
375.8	1.21584	0.570751	0.80448	0.860798	0.706957	0.831025	0.969334	1.05954	1.22569	1.73846
376	1.21898	0.571905	0.805256	0.862118	0.706763	0.829811	0.972928	1.06274	1.23212	1.74298
376.2	1.21751	0.570431	0.804827	0.859352	0.707712	0.830405	0.970871	1.0629	1.23932	1.7454
376.4	1.21692	0.571379	0.803595	0.858981	0.707894	0.833403	0.972511	1.06499	1.24487	1.74554
376.6	1.22048	0.57312	0.802871	0.86018	0.707282	0.830974	0.973116	1.06627	1.25077	1.74806
376.8	1.22438	0.573544	0.80174	0.860293	0.710587	0.831841	0.974545	1.07215	1.25595	1.74882
377	1.22423	0.573743	0.803714	0.859205	0.709357	0.832431	0.976004	1.07825	1.26281	1.7503
377.2	1.22615	0.572263	0.804933	0.858468	0.707799	0.831999	0.979351	1.0788	1.26865	1.75019
377.4	1.23041	0.571778	0.805258	0.859505	0.706019	0.835155	0.980783	1.08028	1.27532	1.75613
377.6	1.22534	0.571583	0.807467	0.859857	0.70736	0.840203	0.983594	1.08526	1.28119	1.759
377.8	1.22403	0.57232	0.807866	0.85936	0.705222	0.841956	0.985794	1.08915	1.28644	1.76423
378	1.22267	0.573262	0.806126	0.861582	0.708044	0.841419	0.988206	1.09489	1.29148	1.76682
378.2	1.22117	0.574893	0.805616	0.863351	0.710542	0.841408	0.988829	1.10052	1.29765	1.77113
378.4	1.22079	0.575668	0.806462	0.862602	0.711561	0.837441	0.990789	1.10825	1.30301	1.7759
378.6	1.22348	0.575951	0.806502	0.863497	0.711958	0.834059	0.991989	1.10749	1.30839	1.77833
378.8	1.22495	0.575614	0.805037	0.866106	0.714592	0.832155	0.993122	1.10944	1.31396	1.77942
379	1.22516	0.574183	0.805733	0.867276	0.713181	0.834337	0.995217	1.1097	1.31969	1.7839
379.2	1.22476	0.575423	0.805804	0.867523	0.710349	0.838435	0.99935	1.11073	1.32543	1.78525
379.4	1.2232	0.576175	0.808328	0.86951	0.710051	0.843076	1.00172	1.11444	1.33131	1.78371
379.6	1.22634	0.576862	0.809162	0.871083	0.710829	0.847514	1.00303	1.12229	1.33595	1.78466
379.8	1.22631	0.578087	0.81117	0.870411	0.711422	0.848926	1.00555	1.12761	1.34054	1.78596
380	1.23108	0.580678	0.812597	0.8684	0.713965	0.84886	1.00762	1.12949	1.34572	1.78584
380.2	1.23433	0.580698	0.81161	0.872807	0.716023	0.845815	1.00826	1.13657	1.34921	1.79027
380.4	1.23496	0.581134	0.810292	0.875051	0.717264	0.846541	1.0091	1.13607	1.3528	1.79515
380.6	1.23132	0.579966	0.813444	0.873805	0.717132	0.843798	1.01159	1.13889	1.35708	1.79356
380.8	1.23144	0.579181	0.814008	0.877001	0.714968	0.845644	1.01288	1.13668	1.3636	1.79657
381	1.22799	0.577845	0.811854	0.878567	0.713756	0.845931	1.01411	1.14349	1.36658	1.79688
381.2	1.22682	0.578126	0.813511	0.875663	0.715407	0.849804	1.01802	1.14187	1.37022	1.79537
381.4	1.22639	0.577748	0.815982	0.876394	0.715493	0.849789	1.02007	1.14533	1.37495	1.79372
381.6	1.2295	0.580604	0.811112	0.879519	0.713488	0.848813	1.02436	1.14562	1.38133	1.80046
381.8	1.23126	0.580701	0.811659	0.874407	0.712663	0.847677	1.02763	1.15285	1.38613	1.80271
382	1.23227	0.583047	0.814645	0.873465	0.711534	0.848169	1.02934	1.1558	1.39118	1.80528
382.2	1.23536	0.583833	0.812018	0.874912	0.708683	0.845812	1.03038	1.16158	1.39815	1.80811
382.4	1.2383	0.58509	0.81041	0.872789	0.708098	0.847444	1.03278	1.16462	1.4026	1.81082
382.6	1.23422	0.583404	0.813366	0.872213	0.712039	0.85293	1.03112	1.16845	1.40648	1.81188
382.8	1.2336	0.585083	0.812367	0.874588	0.713277	0.856463	1.0336	1.16968	1.40923	1.80861
383	1.23347	0.584601	0.81441	0.874479	0.713763	0.856297	1.03468	1.17015	1.41388	1.81138
383.2	1.23242	0.584946	0.818282	0.8738	0.715397	0.857034	1.03417	1.17019	1.4169	1.8111
383.4	1.23186	0.585601	0.81712	0.87777	0.715506	0.855771	1.03431	1.17426	1.42093	1.81278
383.6	1.23568	0.587237	0.819798	0.877572	0.715229	0.853547	1.03932	1.18081	1.42344	1.81336
383.8	1.23589	0.586149	0.820261	0.878201	0.716433	0.85338	1.03848	1.18375	1.42788	1.82094
384	1.23971	0.584794	0.816102	0.880573	0.718689	0.853246	1.04058	1.19025	1.43253	1.81841
384.2	1.23805	0.585686	0.816619	0.882601	0.719041	0.853973	1.04487	1.19473	1.43629	1.81837
384.4	1.23896	0.58631	0.817356	0.880516	0.720796	0.854708	1.04809	1.19508	1.44069	1.81943
384.6	1.24174	0.585561	0.816376	0.882404	0.720557	0.857158	1.04641	1.19265	1.44448	1.82038
384.8	1.24275	0.587587	0.817544	0.883522	0.720376	0.860029	1.04983	1.19558	1.44852	1.82043
385	1.24021	0.589495	0.820837	0.884394	0.719355	0.864772	1.04955	1.20006	1.45204	1.82177
385.2	1.24054	0.587615	0.81995	0.882442	0.720006	0.866701	1.05082	1.20236	1.45595	1.82546
385.4	1.23857	0.587995	0.821316	0.880859	0.720312	0.866228	1.05212	1.20813	1.45987	1.82693
385.6	1.23794	0.589303	0.822394	0.878651	0.719209	0.865193	1.05645	1.21055	1.46384	1.82781
385.8	1.23715	0.589156	0.821684	0.879989	0.718111	0.864465	1.05621	1.21655	1.4669	1.83012
386	1.23814	0.589986	0.823134	0.879445	0.716686	0.862656	1.05918	1.21935	1.46904	1.83473
386.2	1.23817	0.59196	0.825426	0.880419	0.715508	0.864866	1.06016	1.22443	1.47279	1.83562
386.4	1.23917	0.591512	0.824571	0.881119	0.71432	0.867942	1.06212	1.22489	1.47586	1.83889
386.6	1.23646	0.591986	0.823865	0.883482	0.715545	0.866605	1.06328	1.23006	1.47922	1.83841
386.8	1.23519	0.590183	0.826008	0.885971	0.716206	0.865588	1.0654	1.22963	1.48365	1.83571
387	1.23694	0.590298	0.823222	0.888615	0.716153	0.866819	1.06629	1.23295	1.48709	1.83686
387.2	1.23771	0.590215	0.825017	0.88778	0.717508	0.867489	1.06801	1.23638	1.49107	1.84103
387.4	1.23997	0.590169	0.827181	0.89055	0.720812	0.867019	1.06878	1.24028	1.49421	1.84143
387.6	1.24304	0.58938	0.824273	0.891836	0.719634	0.868775	1.0702	1.24273	1.49824	1.84179
387.8	1.24288	0.591558	0.824845	0.890132	0.719934	0.868635	1.07242	1.24437	1.50084	1.84523
388	1.24214	0.590391	0.824967	0.890611	0.723062	0.867392	1.07373	1.24729	1.50619	1.84522
388.2	1.24324	0.590857	0.823087	0.894208	0.72213	0.86523	1.07777	1.24642	1.50796	1.84199
388.4	1.24148	0.591287	0.824772	0.890922	0.7205	0.864928	1.08196	1.25031	1.51056	1.84256
388.6	1.24039	0.591363	0.826829	0.89155	0.721751	0.867484	1.08358	1.25362	1.51229	1.84558
388.8	1.24241	0.590633	0.825947	0.891574	0.721597	0.869477	1.08415	1.25792	1.51489	1.84544
389	1.241	0.593611	0.828615	0.889834	0.721226	0.869708	1.08707	1.25689	1.51751	1.84683
389.2	1.24115	0.593539	0.827613	0.887158	0.723974	0.86788	1.08514	1.25922	1.52193	1.85039
389.4	1.24329	0.593596	0.825156	0.890132	0.72461	0.86702	1.08402	1.26104	1.52522	1.85103
389.6	1.24222	0.594543	0.825038	0.889691	0.726202	0.867821	1.0848	1.26328	1.52741	1.85212
389.8	1.24126	0.596238	0.824898	0.890702	0.727371	0.867008	1.08774	1.26604	1.53024	1.85393
390	1.24268	0.594946	0.823897	0.891277	0.7268	0.869024	1.08951	1.26823	1.53064	1.8552
390.2	1.24341	0.595658	0.82333	0.893927	0.727053	0.872462	1.09457	1.27192	1.53297	1.85488
390.4	1.24449	0.595528	0.82279	0.89502	0.728292	0.87296	1.09595	1.27361	1.5361	1.85496
390.6	1.24756	0.596481	0.822979	0.897155	0.726682	0.871575	1.09677	1.27795	1.53993	1.85434
390.8	1.24757	0.596732	0.822719	0.896367	0.727047	0.87585	1.09728	1.28035	1.54351	1.85482
391	1.25008	0.598495	0.824024	0.897094	0.7277	0.875342	1.09785	1.28623	1.54802	1.85477
391.2	1.24699	0.599188	0.827282	0.897483	0.726495	0.875771	1.09791	1.29024	1.54991	1.85494
391.4	1.24777	0.601397	0.829961	0.899825	0.725926	0.878394	1.1021	1.29335	1.5513	1.85541
391.6	1.24383	0.600647	0.830195	0.898776	0.726362	0.880213	1.10478	1.29424	1.55383	1.85841
391.8	1.24558	0.599783	0.831952	0.899055	0.726637	0.877125	1.10653	1.29988	1.55685	1.85922
392	1.24355	0.59819	0.831205	0.899045	0.729498	0.879625	1.10996	1.29764	1.55829	1.85901
392.2	1.24821	0.597518	0.831776	0.899895	0.731646	0.879755	1.10825	1.30109	1.56127	1.85794
392.4	1.24657	0.596538	0.831154	0.898253	0.728898	0.882635	1.10762	1.305	1.56534	1.85855
392.6	1.25002	0.597898	0.830989	0.898955	0.731401	0.881265	1.10903	1.30639	1.56805	1.86164
392.8	1.24927	0.599156	0.829928	0.898887	0.73468	0.884594	1.11154	1.30586	1.56844	1.85994
393	1.25237	0.600549	0.829254	0.898856	0.732876	0.886128	1.11102	1.30984	1.57216	1.86183
393.2	1.25243	0.601632	0.826836	0.898112	0.729846	0.888697	1.11695	1.31136	1.57486	1.86395
393.4	1.25149	0.600099	0.825899	0.899477	0.731987	0.887447	1.1196	1.31357	1.57702	1.86536
393.6	1.25184	0.599082	0.826306	0.899494	0.730362	0.887948	1.11916	1.31796	1.58015	1.86495
393.8	1.25405	0.599018	0.826733	0.900752	0.726504	0.887792	1.1208	1.32316	1.58409	1.8685
394	1.25194	0.599491	0.828217	0.902074	0.725265	0.885812	1.12339	1.32677	1.58596	1.87
394.2	1.25267	0.598875	0.828911	0.903623	0.725151	0.886152	1.1241	1.32992	1.58802	1.87115
394.4	1.25606	0.60132	0.828164	0.900748	0.725727	0.88595	1.12425	1.33246	1.58929	1.87385
394.6	1.25342	0.601762	0.828587	0.901188	0.72747	0.889767	1.12614	1.33693	1.59065	1.87323
394.8	1.25201	0.601076	0.828267	0.902199	0.730013	0.889681	1.12837	1.33763	1.59206	1.87457
395	1.25098	0.601423	0.827636	0.901846	0.732024	0.888615	1.13019	1.34094	1.59478	1.87696
395.2	1.25038	0.60187	0.827151	0.901351	0.733759	0.888534	1.13009	1.34254	1.59675	1.8788
395.4	1.24936	0.602805	0.829787	0.903316	0.734085	0.890454	1.13074	1.34395	1.60057	1.87559
395.6	1.25024	0.603409	0.829929	0.903418	0.734276	0.891073	1.13456	1.34167	1.60281	1.87837
395.8	1.25201	0.60531	0.830694	0.901797	0.735955	0.890206	1.13401	1.34374	1.60503	1.8765
396	1.2534	0.604074	0.831386	0.905603	0.736249	0.89447	1.13535	1.34229	1.60776	1.87796
396.2	1.25157	0.604937	0.833709	0.90666	0.737672	0.893625	1.13723	1.34498	1.60946	1.87727
396.4	1.2539	0.603799	0.834869	0.906479	0.737856	0.893001	1.13855	1.34801	1.61166	1.87916
396.6	1.2544	0.605384	0.835718	0.907438	0.736247	0.891089	1.1388	1.35061	1.61251	1.87603
396.8	1.25382	0.605507	0.837423	0.909004	0.733379	0.895115	1.14156	1.35157	1.61625	1.88093
397	1.2518	0.607786	0.837201	0.906191	0.735015	0.893799	1.14172	1.36034	1.61638	1.87721
397.2	1.25332	0.607793	0.836695	0.908106	0.735637	0.896633	1.14225	1.36638	1.61937	1.87776
397.4	1.2507	0.608856	0.836199	0.909575	0.734814	0.895699	1.14469	1.3671	1.61976	1.87804
397.6	1.25187	0.606839	0.837921	0.906945	0.734758	0.898676	1.1446	1.37054	1.62108	1.88459
397.8	1.25209	0.605971	0.836291	0.90868	0.735563	0.897702	1.14467	1.37374	1.62174	1.88482
398	1.25276	0.605625	0.837939	0.907985	0.73356	0.899174	1.1479	1.37109	1.62387	1.88624
398.2	1.25271	0.605571	0.83897	0.90573	0.731707	0.900913	1.1494	1.37299	1.62447	1.88754
398.4	1.25323	0.604524	0.837333	0.905171	0.731546	0.902653	1.15046	1.37682	1.627	1.88947
398.6	1.25481	0.606471	0.837408	0.905432	0.73205	0.896766	1.15351	1.37597	1.63024	1.88633
398.8	1.2562	0.606819	0.838532	0.902424	0.733393	0.894735	1.15567	1.37899	1.63224	1.88413
399	1.25877	0.607412	0.838798	0.903036	0.733058	0.892124	1.15514	1.38195	1.63403	1.8857
399.2	1.26063	0.60902	0.840711	0.903579	0.732922	0.890779	1.15749	1.38112	1.63669	1.88622
[truncated: 1,603 more rows]

## Sheet: Table S4B
	Binding (nm)
	4X M excess Zn-treated FrmR protein concentration (uM)
Time (s)	0.075	0.35	0.75	1.5	5	10	Step
0	0	0	0	0	0	0	Step 1
0.2	0.00147036	0.00047078	0.00130306	-0.00090676	-0.0040395	-0.00102453				Step 1	Buffer
0.4	0.000412908	0.000720896	0.00145101	-0.00128905	-0.00814286	-0.00156372				Step 2	DNA binding
0.6	0.00103879	0.00164832	0.00207355	-0.00144603	-0.0107655	-0.00222769				Step 3	Wash with buffer
0.8	0.00113576	0.001359	0.00211898	-0.00174879	-0.0135456	-0.00331089				Step 4	Protein association
1	0.00149897	0.00167095	0.001762	-0.00268181	-0.0159973	-0.00348074				Step 5	Protein dissociation
1.2	0.00078088	0.00189067	0.00139328	-0.00260567	-0.0180921	-0.0039022
1.4	0.00148397	0.00132631	0.000970664	-0.00317134	-0.0203172	-0.0037838
1.6	0.00199872	0.000460108	0.000734732	-0.00324437	-0.0221553	-0.00473825
1.8	0.00226828	0.000712117	0.000513554	-0.00337822	-0.0243854	-0.00518348
2	0.00234409	-6.154e-06	0.000988164	-0.003166	-0.0266967	-0.00640459
2.2	0.00323919	-0.000253747	0.000946218	-0.00335693	-0.0281776	-0.00734681
2.4	0.00307016	0.000554238	0.00163556	-0.00332102	-0.0294929	-0.00826633
2.6	0.00200381	0.00110771	0.00151589	-0.00359776	-0.0317914	-0.00810606
2.8	0.00158926	0.0013726	0.000992698	-0.0033727	-0.0337125	-0.00844081
3	0.000899856	0.00176534	8.36945e-05	-0.00365768	-0.0354223	-0.00919472
3.2	0.00116601	0.00123003	0.000206489	-0.0039699	-0.0377405	-0.00886642
3.4	0.000586459	0.000579643	-2.38358e-05	-0.00389995	-0.0394564	-0.0100711
3.6	0.000851881	-0.000481457	-0.000872302	-0.00483832	-0.040947	-0.0102076
3.8	0.00105421	-0.000996771	-0.000511047	-0.00487826	-0.0420829	-0.0106519
4	0.00183225	-0.00112369	-0.00030449	-0.00452775	-0.0432911	-0.0100872
4.2	0.000935682	-0.00118922	0.000151728	-0.00424088	-0.0449534	-0.0105985
4.4	0.000730399	-0.000662828	-0.00051168	-0.00439922	-0.0457738	-0.0100832
4.6	0.000787753	-0.000231447	0.00022505	-0.00365	-0.046429	-0.0106078
4.8	0.00087624	-0.000156704	0.000971262	-0.00352376	-0.0475642	-0.0102101
5	0.000797705	-0.0001122	0.00111056	-0.00322506	-0.0482699	-0.00988462
5.2	0.000452292	0.000437982	0.000385681	-0.00317603	-0.0480989	-0.00972926
5.4	0.00154798	-0.000520999	0.000974891	-0.00205461	-0.0484597	-0.00966301
5.6	0.00180238	-0.000637859	0.00104146	-0.0015398	-0.0506091	-0.00909297
5.8	0.00150168	-0.00161008	0.000352236	-0.00126825	-0.0511702	-0.0089734
6	0.00188219	-0.00256031	0.000982526	-0.00179725	-0.0517478	-0.00987301
6.2	0.00177385	-0.00289485	0.000824291	-0.00158758	-0.0526163	-0.0108419
6.4	0.00190022	-0.0025927	0.00106472	-0.00254556	-0.0533308	-0.011288
6.6	0.00194093	-0.00212072	0.000521847	-0.00276306	-0.0530028	-0.0118399
6.8	0.00226007	-0.00124782	0.00111517	-0.00354565	-0.0535317	-0.0129182
7	0.00181252	-0.000500491	0.000318357	-0.00291734	-0.0543922	-0.0130676
7.2	0.00266953	-0.00128649	0.000889491	-0.00373732	-0.0562363	-0.013085
7.4	0.00235199	-0.00150807	0.000766724	-0.00301947	-0.057604	-0.0133494
7.6	0.00168123	-0.00130509	0.00184778	-0.00256339	-0.0586733	-0.0135035
7.8	0.00159046	-0.00186071	0.000712641	-0.00204316	-0.0594493	-0.0129723
8	0.00115483	-0.0017484	0.00128007	-0.00226674	-0.0603535	-0.0135334
8.2	0.000686602	-0.000588546	0.00130105	-0.00163197	-0.0597391	-0.0132715
8.4	0.000362069	-0.00103894	0.000711157	-0.00187869	-0.0596068	-0.012507
8.6	0.000997237	-0.00104268	0.000559477	-0.00279867	-0.0599806	-0.0129206
8.8	0.000966005	-0.000727742	0.000755906	-0.00383552	-0.0606027	-0.0130667
9	0.000245568	-0.00181908	-0.000229203	-0.00367804	-0.0609643	-0.0121241
9.2	0.000676619	-0.00225018	-0.000870317	-0.00454609	-0.0621683	-0.0122656
9.4	0.000484592	-0.00173777	-0.000541246	-0.00441847	-0.0629591	-0.0125932
9.6	0.000551859	-0.00308828	-0.0015612	-0.00441457	-0.0634731	-0.0123581
9.8	0.000718399	-0.00289529	-0.00122987	-0.00359429	-0.0641237	-0.0120242
10	0.00119116	-0.0022489	-0.0012411	-0.0032487	-0.0650551	-0.0118121
10.2	0.00187172	-0.00242843	-0.00155791	-0.00202113	-0.0655935	-0.0116639
10.4	0.0021819	-0.00208438	-0.001935	-0.00239141	-0.0659542	-0.0119849
10.6	0.00238968	-0.0020678	-0.00113137	-0.00195723	-0.0654143	-0.0118974
10.8	0.00251298	-0.00187336	-0.00181462	-0.00148022	-0.0661985	-0.0127071
11	0.00192718	-0.00168612	-0.0012706	-0.00151116	-0.0664984	-0.0135502
11.2	0.00146123	-0.00212107	-0.00154955	-0.00164729	-0.0664328	-0.0128787
11.4	0.00184631	-0.00290828	-0.00132562	-0.00153388	-0.0677104	-0.0123678
11.6	0.000995458	-0.00236327	-0.00204247	-0.00137478	-0.0689332	-0.0129626
11.8	0.000734604	-0.00388599	-0.00164242	-0.00157849	-0.0683608	-0.0124795
12	0.00249817	-0.00422505	-0.00122644	-0.00119896	-0.0681504	-0.0112926
12.2	0.00231573	-0.00391171	-0.001034	-0.00162652	-0.0693125	-0.012061
12.4	0.0018875	-0.00357547	-0.000972992	-0.00133076	-0.0694531	-0.0123186
12.6	0.00236735	-0.00361348	-0.00118329	-0.000998632	-0.0697831	-0.0118575
12.8	0.00269556	-0.00231088	-0.000657614	-0.00124497	-0.0714025	-0.0118229
13	0.00258179	-0.00239289	-0.00164549	-0.00143562	-0.072767	-0.0129072
13.2	0.0030526	-0.00243405	-0.000782467	-0.00122956	-0.0726215	-0.0118768
13.4	0.00298064	-0.00148609	-0.000658904	-0.0017857	-0.0723722	-0.0123559
13.6	0.00306891	-0.00142	-0.000713057	-0.00212984	-0.0727797	-0.012109
13.8	0.00292335	-0.00110169	-0.00127741	-0.00167447	-0.0726307	-0.0113028
14	0.00263757	-0.00147899	-0.000720104	-0.00135729	-0.0722506	-0.0111825
14.2	0.00254857	-0.0017864	-0.00148256	-0.00112445	-0.0733066	-0.0117663
14.4	0.00220852	-0.00262637	-0.00134741	-0.000587203	-0.0733683	-0.0116107
14.6	0.00199113	-0.00355266	-0.00174106	-0.000274295	-0.073533	-0.0112789
14.8	0.00205708	-0.00474194	-0.00144907	-0.000267327	-0.0737682	-0.012027
15	0.00222389	-0.00444109	-0.00174421	-0.00108265	-0.0745916	-0.011595
15.2	0.00210132	-0.00397922	-0.00140045	-0.00148457	-0.0733202	-0.0115611
15.4	0.00227428	-0.00463764	-0.0016124	-0.00147861	-0.0746576	-0.0114395
15.6	0.00274843	-0.00395224	-0.000453013	-0.00135509	-0.074774	-0.0108515
15.8	0.00256814	-0.00353456	-0.000181882	-0.00161132	-0.0750602	-0.0114804
16	0.00171513	-0.00346839	3.38314e-05	-0.000868136	-0.0751334	-0.0116763
16.2	0.00185996	-0.00416498	-0.000762544	-0.000419828	-0.0765756	-0.0115125
16.4	0.00186146	-0.0038335	-0.00130745	-9.30903e-05	-0.0760847	-0.0109276
16.6	0.00127503	-0.00369478	-0.00226375	-0.000151749	-0.0765992	-0.0111323
16.8	0.0010055	-0.00408702	-0.00288712	0.000433021	-0.0766868	-0.0107681
17	0.00189372	-0.00536215	-0.00260376	0.000220096	-0.0765577	-0.00986122
17.2	0.00149679	-0.00476382	-0.00191868	0.000786421	-0.0764652	-0.00971229
17.4	0.00223683	-0.00526185	-0.00199892	0.000536118	-0.0767342	-0.0104519
17.6	0.00192727	-0.00656826	-0.00162101	2.62298e-05	-0.0770473	-0.0107158
17.8	0.00219288	-0.00654519	-0.00161493	5.76747e-05	-0.0770937	-0.0104741
18	0.00246673	-0.00550123	-0.000988269	-0.000179676	-0.0776279	-0.0113243
18.2	0.00288497	-0.00637832	-0.000972408	0.000225923	-0.0775704	-0.0116684
18.4	0.00264884	-0.00547102	-0.00107187	0.000318588	-0.0774564	-0.0115707
18.6	0.00377009	-0.00508936	-0.00106498	0.00167799	-0.0775308	-0.0120782
18.8	0.00431686	-0.00543136	-0.000755887	0.00106867	-0.0779824	-0.0124432
19	0.00335878	-0.00586044	-0.00169029	0.00175262	-0.0776842	-0.0127092
19.2	0.00388193	-0.00557931	-0.00201732	0.000726821	-0.0779807	-0.0127293
19.4	0.00386375	-0.00641626	-0.00146828	0.00136217	-0.0782913	-0.0122456
19.6	0.00325129	-0.00623822	-0.00154665	0.000677765	-0.0787269	-0.0117215
19.8	0.00220354	-0.00601894	-0.00203714	0.000996202	-0.0790172	-0.011261
20	0.00236651	-0.00607782	-0.00163813	0.000951045	-0.0791547	-0.0109463
20.2	0.00152854	-0.00631244	-0.00198328	0.00217127	-0.0799614	-0.010312
20.4	0.00197833	-0.00608739	-0.0021427	0.00216592	-0.0806875	-0.0100989
20.6	0.00162285	-0.00560587	-0.00259386	0.00217079	-0.080213	-0.0104265
20.8	0.00227361	-0.00504626	-0.00216952	0.00230069	-0.0817604	-0.0107994
21	0.00223734	-0.00455159	-0.00310372	0.00199966	-0.0827366	-0.0112051
21.2	0.00113859	-0.0039217	-0.0031391	0.00140065	-0.0822572	-0.0118265
21.4	0.000863728	-0.00390361	-0.00281562	0.00165812	-0.0820808	-0.0121564
21.6	0.00191175	-0.00421242	-0.00247519	0.00199998	-0.0832294	-0.011856
21.8	0.00109472	-0.00498019	-0.00219912	0.00242332	-0.0822305	-0.0113591
22	0.00128095	-0.00497159	-0.0015674	0.00264018	-0.0826404	-0.0106372
22.2	0.00231706	-0.0051288	-0.00110699	0.00288642	-0.0826574	-0.0101272
22.4	0.0026463	-0.00509134	-0.00159319	0.00219282	-0.0826025	-0.00955682
22.6	0.00232492	-0.00504689	-0.00139275	0.00222098	-0.082746	-0.0104336
22.8	0.00307849	-0.00508011	-0.00188477	0.00231307	-0.0831525	-0.0105429
23	0.00340364	-0.00591231	-0.00153574	0.00277872	-0.0827992	-0.0103526
23.2	0.00292335	-0.00702433	-0.00174755	0.002457	-0.083651	-0.011166
23.4	0.00306583	-0.00719128	-0.00197886	0.00272246	-0.0844035	-0.0111884
23.6	0.00279825	-0.00765684	-0.0018104	0.0028779	-0.0844863	-0.0103953
23.8	0.00261301	-0.00723582	-0.00241907	0.00308661	-0.0843947	-0.0103942
24	0.00285318	-0.00703621	-0.00254015	0.00317455	-0.0847506	-0.0104942
24.2	0.00344366	-0.0062665	-0.00260414	0.00313693	-0.0849311	-0.0106497
24.4	0.00299507	-0.00593956	-0.00220893	0.00330636	-0.0844881	-0.011833
24.6	0.00308766	-0.00592996	-0.00156609	0.00321196	-0.0840984	-0.0118482
24.8	0.00322903	-0.00615751	-0.00205282	0.00301311	-0.0845293	-0.0111769
25	0.00277958	-0.00547243	-0.00182494	0.00294176	-0.0848757	-0.0118365
25.2	0.00254441	-0.00565446	-0.00151028	0.00353056	-0.084948	-0.0107982
25.4	0.00270031	-0.00646392	-0.0018764	0.0035054	-0.086111	-0.0101941
25.6	0.00255079	-0.00603298	-0.00316561	0.00333926	-0.0865845	-0.0106922
25.8	0.00244512	-0.00625417	-0.00165751	0.00357458	-0.0871649	-0.0112962
26	0.00310934	-0.0066843	-0.0021454	0.00400211	-0.0867332	-0.0104647
26.2	0.00280951	-0.00639657	-0.0023414	0.0035382	-0.0868144	-0.0108493
26.4	0.00243209	-0.00574798	-0.00238054	0.00355015	-0.0870725	-0.0107819
26.6	0.00219869	-0.00699352	-0.00195369	0.00358376	-0.0864745	-0.0104275
26.8	0.00265361	-0.0071225	-0.0022535	0.00438532	-0.0859604	-0.0110824
27	0.00164096	-0.00813745	-0.001901	0.00349151	-0.0869312	-0.0104121
27.2	0.00303344	-0.00779866	-0.00190495	0.00425772	-0.0871496	-0.0106293
27.4	0.00317814	-0.00807455	-0.00190716	0.00444476	-0.0870531	-0.0110686
27.6	0.00354208	-0.00712792	-0.00202529	0.00397211	-0.0883979	-0.0104419
27.8	0.00358115	-0.0069824	-0.00282865	0.0029692	-0.0887387	-0.010096
28	0.00374057	-0.00559588	-0.0032483	0.00323272	-0.088027	-0.0107224
28.2	0.00298809	-0.00633116	-0.00315241	0.00282774	-0.0885625	-0.0103044
28.4	0.00254073	-0.00632602	-0.00239386	0.00304782	-0.0885596	-0.0095861
28.6	0.00335669	-0.00635429	-0.00219368	0.00370158	-0.0880841	-0.00968334
28.8	0.00306518	-0.00632331	-0.00181688	0.00376428	-0.0875983	-0.00905376
29	0.00293354	-0.00708105	-0.001991	0.00447294	-0.0883346	-0.00878224
29.2	0.00245473	-0.00611885	-0.00153235	0.00490532	-0.0873887	-0.00917776
29.4	0.00194003	-0.00689515	-0.00230405	0.00472141	-0.087395	-0.00921788
29.6	0.00234225	-0.00718851	-0.00353197	0.00513369	-0.0876956	-0.00954943
29.8	0.00248869	-0.00666012	-0.00300076	0.00549159	-0.0886869	-0.00990986
30	0.00248103	-0.0067369	-0.00298073	0.00478752	-0.0886385	-0.0107411
30.2	0.00355977	-0.00751339	-0.00358026	0.00484449	-0.0887384	-0.0107878
30.4	0.00425108	-0.00685604	-0.00378899	0.00437818	-0.0888054	-0.0101095
30.6	0.00335094	-0.00686822	-0.00315004	0.00349774	-0.0892765	-0.0102839
30.8	0.00311928	-0.00718558	-0.00359109	0.00362618	-0.0890621	-0.0103486
31	0.003209	-0.00636944	-0.00384241	0.00415975	-0.0891786	-0.0097417
31.2	0.0026224	-0.00659421	-0.00367159	0.00454934	-0.0895616	-0.00916775
31.4	0.00294743	-0.00646813	-0.00315505	0.00527031	-0.0899799	-0.00891135
31.6	0.00275522	-0.0063319	-0.00293405	0.00613476	-0.0888731	-0.00860399
31.8	0.00320422	-0.00695301	-0.00284304	0.00739995	-0.0895033	-0.00876616
32	0.00312565	-0.00686785	-0.00277923	0.00794303	-0.0895129	-0.00842119
32.2	0.00331698	-0.00654677	-0.00320239	0.00776935	-0.0898868	-0.0084109
32.4	0.00318594	-0.00697124	-0.00402213	0.00776078	-0.0899634	-0.00917808
32.6	0.00390149	-0.00705917	-0.00400542	0.00814231	-0.0910319	-0.00938375
32.8	0.00328175	-0.00660021	-0.00488847	0.00764818	-0.0898882	-0.00909678
33	0.00354835	-0.00738748	-0.00489577	0.00776917	-0.0902837	-0.0101896
33.2	0.00341361	-0.00812496	-0.00458719	0.00815376	-0.0902861	-0.0106461
33.4	0.00411332	-0.00758891	-0.00365138	0.00806072	-0.0904343	-0.0104563
33.6	0.00361407	-0.00777185	-0.00345982	0.00829997	-0.0902806	-0.0103015
33.8	0.00358445	-0.00719797	-0.00265699	0.00753125	-0.0900107	-0.00973433
34	0.00421648	-0.00707319	-0.00243218	0.00699419	-0.0893378	-0.00905012
34.2	0.0040808	-0.00692405	-0.00289879	0.00625757	-0.0890703	-0.00879494
34.4	0.0034206	-0.00740922	-0.00267018	0.00726316	-0.0888188	-0.00863517
34.6	0.00332208	-0.00734028	-0.00325389	0.00702428	-0.0889382	-0.0084941
34.8	0.0039324	-0.00861734	-0.00327495	0.00771226	-0.0897867	-0.00890257
35	0.00356829	-0.00800564	-0.00364352	0.00732759	-0.090166	-0.00918464
35.2	0.00380034	-0.00800383	-0.00317857	0.00762381	-0.0907263	-0.00917035
35.4	0.00354949	-0.00857477	-0.00411461	0.00725067	-0.09156	-0.00933024
35.6	0.00338852	-0.00812591	-0.00372876	0.00703841	-0.0916542	-0.00967593
35.8	0.00321898	-0.00727473	-0.00386392	0.00644991	-0.0918086	-0.00982784
36	0.00304782	-0.00818114	-0.00313341	0.00730318	-0.0920256	-0.00884316
36.2	0.00297429	-0.00823202	-0.00406603	0.0078739	-0.0924582	-0.00828015
36.4	0.00321996	-0.00721808	-0.00430654	0.00744484	-0.0916495	-0.00826485
36.6	0.00365532	-0.00721001	-0.00427325	0.0083079	-0.0918716	-0.00826035
36.8	0.00324401	-0.00757141	-0.00438536	0.00842005	-0.0924357	-0.00886129
37	0.00375886	-0.00759747	-0.00519554	0.0081424	-0.0928076	-0.00829521
37.2	0.0033162	-0.00776695	-0.00423898	0.0077489	-0.0929384	-0.0090993
37.4	0.00235793	-0.00799435	-0.00379181	0.00851253	-0.0931666	-0.00884722
37.6	0.00258277	-0.00837065	-0.00451264	0.00823339	-0.0938512	-0.00862606
37.8	0.00282719	-0.00810755	-0.00445548	0.00797833	-0.0936184	-0.00802698
38	0.00250245	-0.00772466	-0.0040612	0.00816508	-0.0942243	-0.00863453
38.2	0.00289152	-0.00717482	-0.0040777	0.00850786	-0.0935444	-0.00836344
38.4	0.00401697	-0.00763004	-0.00324198	0.00813833	-0.0937762	-0.0092157
38.6	0.00367502	-0.00765373	-0.00276858	0.0074432	-0.0936166	-0.00847252
38.8	0.00404165	-0.00803269	-0.002445	0.00838811	-0.0932767	-0.00801499
39	0.00371318	-0.00849288	-0.00239725	0.00892813	-0.0920017	-0.00753224
39.2	0.0033686	-0.00870599	-0.00300209	0.00882276	-0.0929	-0.00680258
39.4	0.00330788	-0.00854414	-0.00419061	0.00959154	-0.0932359	-0.00617824
39.6	0.00276345	-0.00879892	-0.00450965	0.0109314	-0.092731	-0.00669962
39.8	0.00257979	-0.00834996	-0.00438117	0.0100158	-0.0937955	-0.00656766
40	0.00267607	-0.00852082	-0.00480791	0.0102071	-0.0943471	-0.00734591
40.2	0.00241628	-0.00762504	-0.00413178	0.0103042	-0.0937563	-0.00765764
40.4	0.00248198	-0.00787199	-0.00361903	0.0101117	-0.0938338	-0.00739493
40.6	0.0032543	-0.00751552	-0.00362528	0.00921536	-0.09411	-0.00672037
40.8	0.00255886	-0.00788424	-0.00471121	0.0106943	-0.0933194	-0.0067508
41	0.00242608	-0.00768845	-0.00483332	0.0104906	-0.0934139	-0.00664789
41.2	0.00350464	-0.00885414	-0.00498804	0.0101646	-0.0935063	-0.00610297
41.4	0.00343448	-0.00877897	-0.00461702	0.0105341	-0.0926885	-0.00650933
41.6	0.00286993	-0.00872176	-0.00439236	0.0112444	-0.0929056	-0.00670654
41.8	0.00367073	-0.00872965	-0.003456	0.0102301	-0.0937175	-0.007091
42	0.00370987	-0.00946976	-0.00314571	0.0104056	-0.0942039	-0.00713684
42.2	0.00355661	-0.00947387	-0.00339834	0.0110505	-0.0943953	-0.00824449
42.4	0.00389338	-0.00912842	-0.00359881	0.0108023	-0.0953658	-0.00857195
42.6	0.00446997	-0.0092847	-0.00326167	0.0100182	-0.0956476	-0.00860734
42.8	0.00374225	-0.00946277	-0.00342309	0.0109841	-0.0967271	-0.00837465
43	0.00398845	-0.00894141	-0.00338965	0.0108713	-0.0963658	-0.00755658
43.2	0.00367223	-0.0081657	-0.00328787	0.0108088	-0.0969268	-0.00762364
43.4	0.00356863	-0.00867286	-0.0030169	0.0110001	-0.0968149	-0.00661835
43.6	0.00371637	-0.00809906	-0.00299758	0.0109536	-0.0970659	-0.00649447
43.8	0.00326556	-0.00750599	-0.00391934	0.0108664	-0.0963092	-0.00652465
44	0.00323941	-0.00755774	-0.00316363	0.0100916	-0.0966775	-0.00699207
44.2	0.00400707	-0.0078828	-0.00286971	0.0103961	-0.0956524	-0.00693281
44.4	0.00439552	-0.00728581	-0.00253967	0.00947482	-0.0952702	-0.00752811
44.6	0.0039199	-0.00763842	-0.00343728	0.0105593	-0.0945718	-0.00734176
44.8	0.00448045	-0.00803444	-0.00263089	0.01023	-0.0941769	-0.00712591
45	0.00414264	-0.00756486	-0.00350572	0.0108163	-0.0939787	-0.00747771
45.2	0.00334887	-0.00657652	-0.00322964	0.0102671	-0.0945004	-0.00686077
45.4	0.00263329	-0.00751574	-0.00402976	0.010932	-0.0955161	-0.00660906
45.6	0.00197693	-0.00742615	-0.00341557	0.0104448	-0.0959717	-0.00661043
45.8	0.00255716	-0.00734535	-0.00361453	0.0115591	-0.096332	-0.00626362
46	0.00307336	-0.00735803	-0.00322748	0.0120495	-0.0962931	-0.00534586
46.2	0.00302163	-0.00804519	-0.00362319	0.0122171	-0.0972133	-0.00541379
46.4	0.00331473	-0.00727282	-0.00404221	0.0125566	-0.0969995	-0.00564462
46.6	0.00446669	-0.00752332	-0.0031669	0.0134079	-0.0966947	-0.00635333
46.8	0.00412934	-0.00750277	-0.00276773	0.0122877	-0.0962811	-0.00607828
47	0.00355498	-0.0085592	-0.00343091	0.0116087	-0.0964587	-0.0072698
47.2	0.00399617	-0.00900333	-0.00334764	0.0117192	-0.0958451	-0.00695738
47.4	0.00387895	-0.00985808	-0.00315176	0.0113246	-0.0953357	-0.00642413
47.6	0.00291289	-0.00900555	-0.0039204	0.0111559	-0.0957482	-0.00592172
47.8	0.00294695	-0.00914887	-0.00427532	0.0116839	-0.0956831	-0.00608289
48	0.00363897	-0.00852075	-0.00373716	0.0119682	-0.0956474	-0.00503541
48.2	0.00302062	-0.00878669	-0.00373557	0.0118797	-0.0958326	-0.00536564
48.4	0.00287664	-0.00810058	-0.00384859	0.0115205	-0.0966627	-0.00509368
48.6	0.00302002	-0.00874499	-0.00373964	0.0114211	-0.0968996	-0.00518908
48.8	0.00385221	-0.00907026	-0.00347202	0.0121843	-0.0982262	-0.0053974
49	0.00365576	-0.00869597	-0.00354873	0.0120501	-0.0992663	-0.00588124
49.2	0.00399383	-0.00852666	-0.00392335	0.0125614	-0.0993181	-0.00582783
49.4	0.00408722	-0.00947062	-0.00369592	0.0130508	-0.0984797	-0.00616571
49.6	0.0049708	-0.0088982	-0.00406329	0.0131351	-0.0987653	-0.00626222
49.8	0.00369758	-0.0088397	-0.00417075	0.0122847	-0.0978188	-0.00668575
50	0.00411429	-0.0090205	-0.00491582	0.012059	-0.0967712	-0.00605565
50.2	0.00421103	-0.00875161	-0.00475047	0.0116015	-0.0965695	-0.00608496
50.4	0.0037612	-0.00806467	-0.00433007	0.0122658	-0.0971037	-0.00597518
50.6	0.00320718	-0.00901671	-0.00371509	0.0110486	-0.0967939	-0.00571717
50.8	0.00369577	-0.00917558	-0.00418615	0.0118732	-0.0965548	-0.00474619
51	0.00308641	-0.00882091	-0.00334823	0.0126326	-0.097343	-0.00460719
51.2	0.00298435	-0.00946207	-0.00349026	0.012755	-0.0975811	-0.00442976
51.4	0.00279618	-0.00911982	-0.00362181	0.0128893	-0.0980376	-0.00420504
51.6	0.00309278	-0.00894266	-0.00447324	0.0139041	-0.0983237	-0.00517136
51.8	0.0032356	-0.00911723	-0.00296965	0.0132779	-0.0980788	-0.0051434
52	0.00365958	-0.00984819	-0.00358031	0.0126201	-0.0981517	-0.00518646
52.2	0.00354127	-0.0094627	-0.00373227	0.0135997	-0.09828	-0.00550616
52.4	0.00427814	-0.0102225	-0.00390695	0.0135467	-0.0975823	-0.00512182
52.6	0.003758	-0.0105276	-0.0029505	0.0126431	-0.0977832	-0.00425411
52.8	0.00360132	-0.00974206	-0.00454556	0.0124997	-0.0989588	-0.00414011
53	0.00399947	-0.00906395	-0.0038546	0.0129259	-0.099251	-0.00459303
53.2	0.00383539	-0.00897369	-0.00353958	0.012444	-0.099121	-0.0041085
53.4	0.00353852	-0.00829324	-0.00323267	0.0122893	-0.099544	-0.00390154
53.6	0.00410788	-0.00827342	-0.00312551	0.0126981	-0.0995559	-0.00445946
53.8	0.00372139	-0.00830713	-0.00300374	0.0133872	-0.0989843	-0.004672
54	0.00280735	-0.00864283	-0.00305905	0.014343	-0.098434	-0.00436826
54.2	0.00379695	-0.00898973	-0.00347122	0.0141108	-0.098983	-0.00504749
54.4	0.00327021	-0.00994992	-0.00322787	0.0142543	-0.0986108	-0.00593863
54.6	0.00306276	-0.00926429	-0.00390642	0.0153677	-0.0977591	-0.00520297
54.8	0.00258267	-0.00998042	-0.00355642	0.0153347	-0.0977731	-0.00554052
55	0.00272675	-0.0102411	-0.00393831	0.0151022	-0.098682	-0.00505724
55.2	0.00242961	-0.00963858	-0.00375037	0.0156775	-0.097935	-0.00487021
55.4	0.0029827	-0.00950352	-0.0040474	0.0160522	-0.0983856	-0.00393237
55.6	0.00274091	-0.0100486	-0.00454841	0.0152552	-0.0986486	-0.00390287
55.8	0.00392146	-0.00991983	-0.00448054	0.0155366	-0.099162	-0.00383812
56	0.00437343	-0.00985374	-0.00394052	0.0161059	-0.098201	-0.00441142
56.2	0.00335131	-0.0104178	-0.00421843	0.0158584	-0.0993283	-0.00343205
56.4	0.00392575	-0.00999604	-0.00466365	0.0153319	-0.0995759	-0.00400276
56.6	0.00395721	-0.0103215	-0.00406717	0.0164274	-0.099486	-0.00379229
56.8	0.00373102	-0.0100518	-0.00434201	0.0159866	-0.0989771	-0.00403391
57	0.00335639	-0.0102436	-0.0051103	0.0153846	-0.0990446	-0.00386885
57.2	0.00368689	-0.00971099	-0.00551499	0.0160587	-0.0986999	-0.00398617
57.4	0.0027366	-0.00951371	-0.00410027	0.0161226	-0.0986044	-0.0037239
57.6	0.00330354	-0.00924468	-0.00372005	0.0153779	-0.0989412	-0.0040442
57.8	0.00416961	-0.0101498	-0.00240626	0.0159587	-0.0992769	-0.00350419
58	0.00412676	-0.00974329	-0.00249064	0.0158724	-0.0997455	-0.00326234
58.2	0.00499635	-0.00969204	-0.0013944	0.0149082	-0.0997642	-0.00320742
58.4	0.00525634	-0.0100354	-0.00225891	0.0152394	-0.0990103	-0.00392012
58.6	0.00473293	-0.0103613	-0.00213463	0.0153499	-0.0995945	-0.00321597
58.8	0.00303727	-0.00954027	-0.00302359	0.0157151	-0.100352	-0.00401642
59	0.00330199	-0.00972193	-0.00299501	0.0158893	-0.099949	-0.00443884
59.2	0.00318346	-0.00973254	-0.00283965	0.0167165	-0.099921	-0.0046367
59.4	0.00332517	-0.00925172	-0.00378877	0.0165771	-0.100133	-0.00415317
59.6	0.00365862	-0.00812507	-0.00400642	0.0171641	-0.100017	-0.00456501
59.8	0.00479416	-0.00820724	-0.00394144	0.0167146	-0.0997342	-0.00425386
60	0.244503	0.169498	0.205558	0.221523	0.124394	0.204766	Step 2
60.2	0.260504	0.173441	0.214097	0.228013	0.139334	0.21447
60.4	0.271432	0.18021	0.221498	0.236767	0.144095	0.222218
60.6	0.283933	0.186977	0.222879	0.24171	0.136468	0.226729
60.8	0.281046	0.190398	0.231246	0.244839	0.151327	0.236061
61	0.292209	0.196868	0.235365	0.251179	0.155007	0.241558
61.2	0.298584	0.202032	0.240257	0.255881	0.159239	0.246554
61.4	0.304483	0.207083	0.244635	0.26044	0.163824	0.251693
61.6	0.310542	0.211998	0.247383	0.263824	0.168381	0.257086
61.8	0.316585	0.217428	0.251851	0.26964	0.169522	0.261071
62	0.323473	0.221703	0.257191	0.273508	0.170296	0.268408
62.2	0.327668	0.227239	0.2604	0.279955	0.172976	0.273273
62.4	0.332019	0.231984	0.265046	0.284951	0.172573	0.276702
62.6	0.333858	0.236343	0.271324	0.289753	0.174343	0.281548
62.8	0.341099	0.240744	0.274528	0.293305	0.176037	0.285855
63	0.34432	0.245562	0.277199	0.297978	0.180316	0.28741
63.2	0.352987	0.251114	0.281598	0.300409	0.178938	0.291754
63.4	0.358956	0.255115	0.282945	0.304833	0.181424	0.296138
63.6	0.365547	0.260191	0.284977	0.309313	0.183275	0.29962
63.8	0.368552	0.264097	0.289139	0.312856	0.181644	0.306732
64	0.372996	0.268131	0.293557	0.318138	0.182371	0.310077
64.2	0.374172	0.27038	0.295964	0.321765	0.186609	0.313874
64.4	0.37708	0.275258	0.300538	0.32522	0.190693	0.319405
64.6	0.379304	0.279265	0.302557	0.328935	0.195149	0.3236
64.8	0.382514	0.282988	0.304319	0.33475	0.198508	0.325968
65	0.387881	0.286906	0.306907	0.337863	0.206127	0.333348
65.2	0.393482	0.290547	0.310189	0.342669	0.207006	0.338668
65.4	0.400825	0.293142	0.312335	0.345163	0.207629	0.341916
65.6	0.407962	0.296181	0.317277	0.347131	0.211968	0.3459
65.8	0.410366	0.299363	0.320659	0.347987	0.217649	0.349069
66	0.412537	0.302606	0.322005	0.349479	0.217431	0.351491
66.2	0.413731	0.30677	0.325879	0.351984	0.220885	0.353869
66.4	0.412652	0.310753	0.330124	0.35523	0.220626	0.356854
66.6	0.416374	0.312773	0.331328	0.359146	0.217869	0.357972
66.8	0.423216	0.316987	0.334889	0.362261	0.218606	0.359679
67	0.428168	0.319791	0.3366	0.364441	0.220002	0.361705
67.2	0.433114	0.322267	0.337156	0.365751	0.219451	0.366676
67.4	0.435214	0.325469	0.33991	0.367337	0.221697	0.371827
67.6	0.435149	0.328547	0.34253	0.368845	0.224376	0.374786
67.8	0.434547	0.330386	0.342959	0.370926	0.230775	0.37778
68	0.436264	0.333234	0.346716	0.375736	0.230947	0.380642
68.2	0.440756	0.336221	0.348838	0.379274	0.236314	0.380319
68.4	0.445091	0.337603	0.34997	0.380212	0.241629	0.379901
68.6	0.444769	0.33909	0.35189	0.382814	0.247615	0.383453
68.8	0.445833	0.340498	0.353274	0.384825	0.245435	0.385772
69	0.44643	0.342681	0.354367	0.385456	0.249274	0.389251
69.2	0.445613	0.344938	0.35657	0.389051	0.25108	0.391625
69.4	0.447156	0.348649	0.35685	0.39448	0.254114	0.395089
69.6	0.451245	0.351606	0.357651	0.39642	0.25498	0.396366
69.8	0.455813	0.353242	0.361981	0.39872	0.254097	0.399398
70	0.457869	0.355413	0.364225	0.401182	0.256167	0.400282
70.2	0.45889	0.356826	0.366573	0.401277	0.255099	0.40412
70.4	0.461848	0.358109	0.369337	0.401374	0.255595	0.407821
70.6	0.463942	0.359266	0.373022	0.403566	0.256327	0.411124
70.8	0.464504	0.363016	0.373204	0.405558	0.260197	0.410574
71	0.465824	0.365066	0.374765	0.407959	0.260072	0.415161
71.2	0.46922	0.367272	0.375282	0.410248	0.26235	0.41529
71.4	0.469566	0.369951	0.375832	0.413619	0.265004	0.415483
71.6	0.473649	0.372089	0.376728	0.4158	0.267078	0.417839
71.8	0.475347	0.373892	0.378521	0.417203	0.269757	0.42171
72	0.47863	0.374996	0.379914	0.419724	0.276653	0.42065
72.2	0.47934	0.375734	0.381634	0.421299	0.278778	0.423158
72.4	0.480011	0.376754	0.383208	0.421464	0.280397	0.424297
72.6	0.478751	0.380439	0.38393	0.42304	0.280489	0.424887
72.8	0.482841	0.38106	0.384716	0.425699	0.283496	0.426203
73	0.482882	0.383643	0.387757	0.426696	0.279816	0.4292
73.2	0.484334	0.387293	0.389111	0.428018	0.286121	0.4305
73.4	0.487418	0.388924	0.391525	0.42939	0.288891	0.432973
73.6	0.492052	0.387631	0.392613	0.43154	0.293863	0.43497
73.8	0.491209	0.389801	0.393983	0.431854	0.295573	0.435849
74	0.495821	0.391749	0.394009	0.432488	0.294264	0.435802
74.2	0.49624	0.391555	0.396638	0.433233	0.291103	0.437245
74.4	0.498223	0.393425	0.397833	0.435391	0.290258	0.437404
74.6	0.497478	0.396735	0.400264	0.435896	0.289303	0.438595
74.8	0.500514	0.398174	0.400172	0.439072	0.29088	0.440675
75	0.499847	0.399875	0.400507	0.440252	0.300208	0.441935
75.2	0.504712	0.402036	0.402045	0.442991	0.299011	0.443775
75.4	0.505621	0.402366	0.401526	0.4443	0.301492	0.444834
75.6	0.50645	0.402924	0.401742	0.445242	0.306719	0.445824
75.8	0.50727	0.404734	0.404861	0.44621	0.310751	0.447431
76	0.511982	0.404412	0.404978	0.44852	0.310987	0.448919
76.2	0.508508	0.406124	0.404114	0.448886	0.316756	0.451462
76.4	0.510147	0.408261	0.40663	0.45026	0.318645	0.455039
76.6	0.512561	0.409353	0.407153	0.451833	0.316038	0.456284
76.8	0.515162	0.410213	0.407168	0.450888	0.315548	0.456041
77	0.511496	0.4123	0.410589	0.452383	0.316863	0.459861
77.2	0.516117	0.413522	0.412657	0.454261	0.322243	0.460514
77.4	0.515404	0.414261	0.412893	0.454337	0.325203	0.459175
77.6	0.515504	0.415407	0.413645	0.454971	0.324533	0.46006
77.8	0.514881	0.416122	0.414325	0.458081	0.328829	0.462461
78	0.516389	0.41673	0.414098	0.45627	0.329615	0.461477
78.2	0.516276	0.417738	0.414832	0.457943	0.329349	0.462157
78.4	0.52071	0.419051	0.417487	0.458846	0.325944	0.466975
78.6	0.523331	0.420758	0.419214	0.461036	0.328992	0.469584
78.8	0.527846	0.421969	0.420094	0.45957	0.326821	0.469545
79	0.533545	0.423991	0.42124	0.463308	0.329719	0.470475
79.2	0.536459	0.424837	0.422497	0.463913	0.330638	0.471013
79.4	0.534405	0.426338	0.422668	0.466411	0.33863	0.470685
79.6	0.533586	0.427001	0.424477	0.466587	0.34338	0.471078
79.8	0.530999	0.428933	0.424422	0.469748	0.340697	0.474002
80	0.53276	0.428955	0.425024	0.469544	0.340992	0.474052
80.2	0.532559	0.429036	0.424832	0.46963	0.342374	0.475037
80.4	0.535545	0.430653	0.425196	0.470174	0.342057	0.475238
80.6	0.538109	0.431001	0.424394	0.471681	0.338564	0.475377
80.8	0.537935	0.431186	0.426325	0.472682	0.343491	0.475292
81	0.534663	0.432855	0.427674	0.474507	0.345673	0.47639
81.2	0.534505	0.434626	0.428944	0.476568	0.346703	0.478604
81.4	0.535547	0.435134	0.43087	0.4775	0.345647	0.479504
81.6	0.535663	0.437589	0.43142	0.478641	0.348072	0.482136
81.8	0.537983	0.438335	0.432305	0.479392	0.349382	0.484785
82	0.53946	0.439629	0.433611	0.481041	0.35048	0.487611
82.2	0.541336	0.441006	0.433988	0.479768	0.348331	0.487851
82.4	0.540329	0.442564	0.434069	0.481313	0.350065	0.488182
82.6	0.542051	0.443364	0.435205	0.480439	0.358363	0.488031
82.8	0.542788	0.44581	0.4348	0.479656	0.362001	0.486111
83	0.542813	0.446363	0.434305	0.479916	0.359999	0.487445
83.2	0.543546	0.447546	0.435878	0.483062	0.363281	0.48928
83.4	0.546802	0.448056	0.435692	0.483572	0.370399	0.49067
83.6	0.545246	0.448636	0.437206	0.485991	0.366278	0.491757
83.8	0.54698	0.448204	0.438198	0.488267	0.365607	0.494003
84	0.548307	0.450708	0.436849	0.488446	0.369839	0.493572
84.2	0.549856	0.451504	0.4376	0.487538	0.373476	0.493818
84.4	0.549628	0.45283	0.437625	0.488728	0.368192	0.495278
84.6	0.552963	0.45318	0.437349	0.490121	0.373151	0.494615
84.8	0.55342	0.453656	0.438251	0.489928	0.371713	0.49641
85	0.55467	0.453141	0.440438	0.490194	0.375621	0.497241
85.2	0.559009	0.4539	0.439433	0.491228	0.372563	0.496778
85.4	0.560995	0.453536	0.440097	0.492096	0.374262	0.496787
85.6	0.559664	0.454821	0.44042	0.492915	0.375222	0.499463
85.8	0.561046	0.456533	0.44096	0.492523	0.376944	0.500086
86	0.563308	0.456497	0.443141	0.494216	0.374757	0.503704
86.2	0.562791	0.457367	0.44411	0.495242	0.376712	0.506454
86.4	0.559322	0.459811	0.445971	0.495173	0.380027	0.508544
86.6	0.562154	0.460039	0.447351	0.494207	0.379097	0.508521
86.8	0.56217	0.461266	0.446418	0.496995	0.383029	0.508226
87	0.562277	0.463632	0.445849	0.498282	0.38669	0.506841
87.2	0.561653	0.464634	0.447228	0.499926	0.391635	0.507741
87.4	0.565838	0.464101	0.446901	0.500692	0.392194	0.508271
87.6	0.565001	0.466328	0.447175	0.502347	0.393041	0.509963
87.8	0.56508	0.466908	0.450028	0.502806	0.393849	0.512465
88	0.566018	0.467713	0.451316	0.5034	0.39394	0.512769
88.2	0.565243	0.468583	0.452327	0.502154	0.39517	0.512434
88.4	0.566286	0.470147	0.454542	0.50274	0.397897	0.512886
88.6	0.566752	0.469671	0.453065	0.504497	0.403596	0.514424
88.8	0.565989	0.470728	0.454403	0.504527	0.406028	0.511823
89	0.563173	0.471254	0.455169	0.505278	0.403642	0.514378
89.2	0.564235	0.471839	0.455406	0.507955	0.408089	0.514615
89.4	0.564684	0.471611	0.455136	0.508884	0.407369	0.51407
89.6	0.563249	0.472306	0.456841	0.50747	0.403972	0.514356
89.8	0.565392	0.473321	0.456272	0.50802	0.401762	0.517293
90	0.570638	0.473911	0.456029	0.508493	0.407964	0.516217
90.2	0.569688	0.474979	0.456696	0.507782	0.402358	0.515803
90.4	0.570639	0.476016	0.455744	0.508404	0.403057	0.518132
90.6	0.575529	0.477331	0.455766	0.509185	0.406096	0.51766
90.8	0.576789	0.477415	0.455701	0.510308	0.407176	0.517221
91	0.575699	0.478146	0.455536	0.510007	0.408631	0.518402
91.2	0.577519	0.478346	0.455517	0.509684	0.411431	0.519804
91.4	0.580092	0.478953	0.458188	0.509943	0.414366	0.520222
91.6	0.582838	0.479586	0.459075	0.511217	0.413445	0.522368
91.8	0.584164	0.480462	0.457709	0.511204	0.416551	0.522705
92	0.581737	0.48155	0.45838	0.513277	0.415437	0.523674
92.2	0.583682	0.481561	0.458635	0.515966	0.416741	0.525125
92.4	0.582749	0.482257	0.457244	0.516266	0.414638	0.524945
92.6	0.580381	0.482689	0.458981	0.516826	0.418343	0.525331
92.8	0.579815	0.482448	0.46212	0.517827	0.417754	0.527424
93	0.583705	0.48215	0.46154	0.517856	0.415937	0.528409
93.2	0.584675	0.483848	0.461374	0.517512	0.418568	0.530185
93.4	0.585762	0.484407	0.462108	0.518735	0.423318	0.532969
93.6	0.58406	0.485657	0.460509	0.518312	0.421681	0.530809
93.8	0.583546	0.486218	0.460286	0.518794	0.424589	0.53205
94	0.582403	0.487031	0.462784	0.518682	0.429451	0.531956
94.2	0.580337	0.486626	0.462839	0.519988	0.431065	0.531209
94.4	0.580132	0.487315	0.463742	0.521646	0.430911	0.532082
94.6	0.581836	0.487599	0.465863	0.522208	0.433232	0.533536
94.8	0.583966	0.48874	0.466401	0.523276	0.433348	0.532509
95	0.585809	0.490084	0.466869	0.52344	0.436409	0.534948
95.2	0.587566	0.491275	0.468727	0.523544	0.435641	0.535552
95.4	0.587935	0.492424	0.468968	0.523709	0.432987	0.53603
95.6	0.591064	0.49288	0.468832	0.525863	0.431256	0.537461
95.8	0.592089	0.493197	0.468172	0.52618	0.434194	0.539646
96	0.592894	0.493159	0.467483	0.527964	0.432873	0.538222
96.2	0.593701	0.493581	0.467802	0.529767	0.434453	0.540305
96.4	0.596378	0.493624	0.469294	0.53099	0.436028	0.540277
96.6	0.596431	0.494101	0.46959	0.529866	0.437791	0.538162
96.8	0.598475	0.494797	0.47267	0.530372	0.439398	0.537968
97	0.596847	0.495457	0.473942	0.530732	0.442637	0.539101
97.2	0.596604	0.496788	0.472842	0.530293	0.446909	0.537396
97.4	0.597099	0.496812	0.472319	0.53026	0.452279	0.537305
97.6	0.597359	0.496663	0.470761	0.530964	0.452375	0.541058
97.8	0.596927	0.496248	0.468128	0.530339	0.454428	0.541741
98	0.600766	0.497042	0.467611	0.530626	0.455919	0.542876
98.2	0.602604	0.497281	0.469494	0.531387	0.452323	0.543629
98.4	0.601988	0.498831	0.470159	0.531302	0.449177	0.543773
98.6	0.602208	0.499582	0.473473	0.533359	0.452829	0.5449
98.8	0.602465	0.501736	0.475577	0.535677	0.4492	0.545451
99	0.603446	0.502059	0.476122	0.536898	0.446587	0.546086
99.2	0.603567	0.50235	0.477145	0.53796	0.446681	0.54743
99.4	0.604579	0.503069	0.477177	0.537936	0.450766	0.546336
99.6	0.604153	0.504885	0.475986	0.537173	0.450429	0.545118
99.8	0.606754	0.503792	0.47501	0.537708	0.452127	0.545571
100	0.608246	0.505024	0.474745	0.539295	0.450407	0.545897
100.2	0.608478	0.505768	0.473532	0.539748	0.452813	0.54612
100.4	0.609094	0.505189	0.475676	0.539472	0.457205	0.54852
100.6	0.610838	0.504834	0.477124	0.540203	0.460821	0.549848
100.8	0.610443	0.506894	0.478016	0.541085	0.463187	0.548706
101	0.612239	0.506552	0.47847	0.539286	0.466773	0.547848
101.2	0.61576	0.507144	0.480116	0.539715	0.467911	0.548223
101.4	0.612248	0.508883	0.479127	0.542984	0.463728	0.547927
101.6	0.613399	0.510431	0.479974	0.542619	0.45998	0.54956
101.8	0.613279	0.510224	0.480487	0.542634	0.461757	0.5506
102	0.610764	0.511974	0.48149	0.544036	0.461326	0.552967
102.2	0.609561	0.512898	0.48183	0.544509	0.463403	0.554409
102.4	0.615759	0.512375	0.48145	0.544037	0.465329	0.553995
102.6	0.613047	0.512009	0.481433	0.544634	0.465419	0.552462
102.8	0.615352	0.513243	0.482993	0.544375	0.464731	0.555079
103	0.616222	0.513303	0.483649	0.544129	0.465969	0.555291
103.2	0.618187	0.514078	0.482732	0.546112	0.464194	0.554752
103.4	0.616519	0.51587	0.484433	0.546836	0.463346	0.556556
103.6	0.620582	0.51641	0.483672	0.548135	0.467522	0.556865
103.8	0.619023	0.516237	0.481787	0.548946	0.467573	0.556206
104	0.618478	0.516692	0.482711	0.549632	0.468122	0.556369
104.2	0.617775	0.516037	0.483069	0.548538	0.468837	0.557922
104.4	0.616758	0.516105	0.481803	0.549462	0.471631	0.559355
104.6	0.615526	0.516717	0.482685	0.550374	0.475135	0.562771
104.8	0.620953	0.516743	0.484649	0.551757	0.476622	0.565319
105	0.622514	0.516566	0.483124	0.552591	0.482539	0.566105
105.2	0.622177	0.517952	0.48516	0.553589	0.485832	0.56623
105.4	0.625112	0.518117	0.486074	0.552295	0.483837	0.56647
105.6	0.625517	0.518831	0.485318	0.552976	0.481056	0.563451
105.8	0.623686	0.520025	0.486057	0.553457	0.4828	0.564186
106	0.624326	0.520276	0.488553	0.553483	0.480666	0.563753
106.2	0.625297	0.520098	0.487031	0.552645	0.479206	0.563265
106.4	0.627038	0.520152	0.488749	0.552943	0.483253	0.563936
106.6	0.630445	0.51979	0.49005	0.552801	0.485408	0.56638
106.8	0.631775	0.520647	0.489245	0.553025	0.487304	0.564539
107	0.63442	0.52086	0.489097	0.553161	0.492245	0.565139
107.2	0.636582	0.521075	0.489214	0.553845	0.495529	0.566273
107.4	0.634151	0.523545	0.488339	0.553923	0.493173	0.565108
107.6	0.631435	0.524632	0.487945	0.555066	0.497368	0.564988
107.8	0.627939	0.52415	0.488245	0.554445	0.496087	0.56662
108	0.625403	0.525583	0.486414	0.556245	0.493225	0.566583
108.2	0.624395	0.527026	0.48788	0.556433	0.49324	0.567623
108.4	0.626313	0.526581	0.487856	0.557643	0.498443	0.56839
108.6	0.626176	0.527158	0.488343	0.557284	0.496923	0.568245
108.8	0.627723	0.528698	0.490139	0.557759	0.497605	0.568941
109	0.629593	0.529568	0.490629	0.556778	0.49763	0.571033
109.2	0.631093	0.529038	0.489193	0.556827	0.495855	0.570593
109.4	0.635307	0.529819	0.489986	0.557346	0.493828	0.571619
109.6	0.635428	0.530488	0.491499	0.559634	0.494737	0.572048
109.8	0.636561	0.530777	0.490896	0.561696	0.497575	0.570853
110	0.638133	0.530852	0.493744	0.562887	0.498722	0.570934
110.2	0.635356	0.53177	0.495737	0.564208	0.50175	0.573463
110.4	0.63267	0.53279	0.495647	0.566701	0.503676	0.574417
110.6	0.634887	0.533984	0.494671	0.565856	0.501336	0.574542
110.8	0.632417	0.534538	0.495346	0.564274	0.49983	0.576532
111	0.634111	0.534861	0.492906	0.565375	0.505564	0.576738
111.2	0.637457	0.535891	0.493286	0.56471	0.508837	0.574951
111.4	0.639431	0.534539	0.496046	0.563379	0.509325	0.574848
111.6	0.642953	0.534593	0.496049	0.562557	0.511192	0.575684
111.8	0.648084	0.535443	0.49598	0.563022	0.510927	0.575467
112	0.646917	0.535121	0.497562	0.56197	0.508682	0.574843
112.2	0.644884	0.535939	0.495572	0.562288	0.507944	0.574907
112.4	0.644309	0.536191	0.493127	0.56306	0.506395	0.575479
112.6	0.640751	0.536534	0.492906	0.563983	0.511297	0.576434
112.8	0.642413	0.53652	0.492287	0.565979	0.512937	0.57695
113	0.640942	0.53744	0.493932	0.567363	0.510859	0.579453
113.2	0.646741	0.537249	0.495562	0.568173	0.510454	0.58058
113.4	0.641595	0.538977	0.496811	0.567367	0.514194	0.581833
113.6	0.640854	0.540249	0.498234	0.56927	0.513117	0.582654
113.8	0.639701	0.539978	0.498373	0.568586	0.515027	0.582639
114	0.640424	0.542675	0.496865	0.570183	0.517768	0.582631
114.2	0.638308	0.543166	0.499103	0.571577	0.520401	0.582638
114.4	0.642316	0.543056	0.499269	0.57103	0.52451	0.583907
114.6	0.643096	0.542628	0.499642	0.570496	0.526182	0.582288
114.8	0.643582	0.542671	0.500513	0.569885	0.528617	0.583775
115	0.64457	0.540821	0.501584	0.569406	0.52653	0.58405
115.2	0.643377	0.541002	0.499495	0.568396	0.524777	0.585087
115.4	0.647698	0.542173	0.500357	0.570648	0.524178	0.582844
115.6	0.648931	0.54154	0.500673	0.570071	0.522427	0.58573
115.8	0.649723	0.541708	0.501755	0.572172	0.521054	0.583966
116	0.648525	0.542272	0.502744	0.57113	0.524427	0.585009
116.2	0.651451	0.543088	0.503477	0.572408	0.527971	0.586407
116.4	0.647332	0.542864	0.503707	0.570213	0.529404	0.588441
116.6	0.646259	0.543365	0.504815	0.570161	0.53161	0.58824
116.8	0.64404	0.545774	0.505364	0.568994	0.532471	0.589272
117	0.644633	0.545816	0.505663	0.56865	0.536286	0.589342
117.2	0.645576	0.54582	0.507361	0.568453	0.535457	0.588344
117.4	0.648164	0.546076	0.507831	0.571711	0.530347	0.59031
117.6	0.65324	0.547533	0.507827	0.573114	0.533312	0.590208
117.8	0.653367	0.547329	0.508419	0.574166	0.532654	0.591146
118	0.658377	0.549092	0.508122	0.576477	0.529253	0.591669
118.2	0.657966	0.549561	0.507014	0.577204	0.528326	0.591336
118.4	0.655853	0.549637	0.506129	0.578147	0.529136	0.589942
118.6	0.653735	0.548382	0.504437	0.576866	0.525492	0.59226
118.8	0.653253	0.548985	0.503774	0.576568	0.529808	0.590976
119	0.648781	0.548755	0.503111	0.576437	0.53065	0.591468
119.2	0.652482	0.549772	0.503149	0.576424	0.530802	0.59276
119.4	0.652495	0.550578	0.503147	0.574378	0.532703	0.593223
119.6	0.653225	0.551859	0.504443	0.57532	0.53772	0.592278
119.8	0.655906	0.55068	0.504349	0.576932	0.53512	0.596859
120	0.658556	0.551303	0.504386	0.577889	0.536733	0.597638
120.2	0.658786	0.550802	0.505577	0.579165	0.539165	0.598836
120.4	0.661435	0.55094	0.507516	0.580412	0.542797	0.599254
120.6	0.659818	0.551903	0.506865	0.581995	0.541947	0.598073
120.8	0.659286	0.553587	0.507602	0.581532	0.543801	0.595454
121	0.658172	0.553747	0.509506	0.58067	0.543921	0.595842
121.2	0.654329	0.554388	0.508431	0.579699	0.542922	0.595062
121.4	0.654992	0.554417	0.507281	0.579182	0.53957	0.595763
121.6	0.660393	0.553749	0.508428	0.579361	0.537523	0.598014
121.8	0.663353	0.55437	0.50843	0.579873	0.542716	0.596953
122	0.666337	0.554207	0.508378	0.580635	0.542923	0.595174
122.2	0.666806	0.554906	0.507933	0.582051	0.548582	0.596464
122.4	0.66747	0.555435	0.508327	0.583079	0.546661	0.597228
122.6	0.664433	0.557082	0.507729	0.582653	0.546441	0.597526
122.8	0.664424	0.556037	0.508131	0.582802	0.543345	0.597769
123	0.665628	0.55708	0.508956	0.582901	0.543383	0.598845
123.2	0.666409	0.557712	0.509089	0.58337	0.538734	0.596999
123.4	0.665641	0.55853	0.510517	0.583866	0.543954	0.596409
123.6	0.665521	0.55786	0.512495	0.585715	0.5468	0.596904
123.8	0.664887	0.559464	0.512561	0.586918	0.547058	0.598708
124	0.662889	0.559689	0.511978	0.588304	0.547202	0.601646
124.2	0.662337	0.560114	0.513864	0.587519	0.551349	0.603072
124.4	0.662187	0.561103	0.513108	0.589366	0.550004	0.603666
124.6	0.664256	0.560461	0.511967	0.588188	0.553813	0.602466
124.8	0.665901	0.56	0.512818	0.587259	0.551344	0.603221
125	0.666225	0.559978	0.513347	0.586491	0.557532	0.601765
125.2	0.668448	0.559863	0.513521	0.588697	0.557716	0.601451
125.4	0.669836	0.559198	0.514086	0.587887	0.558247	0.599849
125.6	0.669818	0.560714	0.514768	0.58757	0.553609	0.601479
125.8	0.668672	0.562316	0.5147	0.587918	0.556858	0.603606
126	0.672752	0.562247	0.514538	0.588787	0.554354	0.602921
126.2	0.674586	0.561442	0.514997	0.58693	0.554023	0.604831
126.4	0.677947	0.56147	0.516198	0.586592	0.553686	0.605132
126.6	0.677827	0.5618	0.516759	0.588201	0.556252	0.604655
126.8	0.677869	0.560925	0.517894	0.588653	0.555495	0.603937
127	0.675467	0.562278	0.519331	0.588363	0.554594	0.605098
127.2	0.676824	0.563089	0.518026	0.590456	0.557361	0.604057
127.4	0.676381	0.56392	0.516792	0.590641	0.561121	0.60448
127.6	0.67497	0.564782	0.517298	0.591074	0.561188	0.605165
127.8	0.676544	0.566646	0.515252	0.59118	0.566907	0.604213
128	0.675579	0.566715	0.512865	0.592381	0.570597	0.60349
128.2	0.673524	0.567642	0.514412	0.591925	0.564957	0.604966
128.4	0.672804	0.567938	0.513885	0.592498	0.566644	0.606538
128.6	0.674778	0.568304	0.513155	0.592849	0.568334	0.605799
128.8	0.674928	0.566934	0.514977	0.595049	0.56204	0.606335
129	0.676379	0.56736	0.516112	0.593356	0.561609	0.606899
129.2	0.675854	0.568147	0.51728	0.593185	0.567103	0.606677
129.4	0.680004	0.568095	0.51887	0.59337	0.567709	0.606959
129.6	0.682023	0.568756	0.518259	0.59359	0.569014	0.608452
129.8	0.678645	0.569929	0.517608	0.592032	0.572847	0.607413
130	0.679418	0.570055	0.518938	0.594352	0.571542	0.60716
130.2	0.680261	0.570024	0.518263	0.592949	0.572087	0.606764
130.4	0.675694	0.571137	0.518644	0.592772	0.573482	0.60711
130.6	0.675372	0.570228	0.519934	0.594302	0.576478	0.609456
130.8	0.681082	0.570867	0.520025	0.593973	0.579614	0.610953
131	0.677216	0.571315	0.519056	0.59358	0.582782	0.612672
131.2	0.676963	0.571664	0.519884	0.594817	0.585391	0.614492
131.4	0.678259	0.571711	0.519283	0.595873	0.583475	0.612559
131.6	0.678832	0.572587	0.519767	0.595559	0.580694	0.61035
131.8	0.679159	0.57173	0.521572	0.597964	0.577875	0.611656
132	0.682339	0.572252	0.521973	0.598491	0.57876	0.610782
132.2	0.682243	0.573126	0.519537	0.597716	0.57579	0.609853
132.4	0.682133	0.572625	0.520193	0.598662	0.576998	0.612232
132.6	0.681257	0.572755	0.51927	0.597449	0.574664	0.613188
132.8	0.679386	0.574154	0.51819	0.597121	0.573949	0.611345
133	0.684222	0.574512	0.517572	0.598989	0.571976	0.613909
133.2	0.687071	0.573873	0.518846	0.601305	0.578861	0.616003
133.4	0.684382	0.57473	0.518368	0.600531	0.578492	0.614688
133.6	0.686129	0.575232	0.518797	0.602501	0.582215	0.616972
133.8	0.686765	0.575693	0.5191	0.60313	0.585283	0.617739
134	0.683161	0.575724	0.520033	0.602554	0.587641	0.617416
134.2	0.681696	0.575966	0.521648	0.60297	0.585751	0.615782
134.4	0.68425	0.576055	0.522619	0.602883	0.588827	0.617732
134.6	0.682975	0.577048	0.523614	0.601304	0.585004	0.614252
134.8	0.686019	0.57747	0.524551	0.601012	0.58651	0.615538
135	0.685299	0.578111	0.524446	0.600969	0.586209	0.614654
135.2	0.68665	0.579407	0.522214	0.601117	0.584985	0.615917
135.4	0.688957	0.579583	0.521821	0.602609	0.584172	0.616325
135.6	0.692946	0.578387	0.520435	0.603782	0.591145	0.617192
135.8	0.690497	0.578334	0.520539	0.603754	0.585824	0.618437
136	0.692632	0.578409	0.521909	0.603973	0.586909	0.61798
136.2	0.692561	0.57875	0.524968	0.603643	0.587818	0.618225
136.4	0.696001	0.578875	0.524695	0.604103	0.589245	0.619749
136.6	0.696021	0.579217	0.525715	0.602934	0.585083	0.623379
136.8	0.692597	0.579995	0.524379	0.603608	0.590546	0.622368
137	0.692272	0.581077	0.524185	0.605244	0.588914	0.623043
137.2	0.694512	0.580433	0.52535	0.605877	0.587751	0.623576
137.4	0.692573	0.581281	0.527351	0.606206	0.588483	0.620861
137.6	0.688982	0.582622	0.528914	0.609096	0.591125	0.618455
137.8	0.692743	0.582822	0.529504	0.608654	0.591434	0.620582
138	0.695725	0.58379	0.529345	0.608323	0.595162	0.622234
138.2	0.694785	0.584864	0.52755	0.609122	0.597055	0.623257
138.4	0.69169	0.584532	0.526872	0.609566	0.598519	0.624319
138.6	0.691318	0.586248	0.526279	0.608509	0.600926	0.62339
138.8	0.691811	0.585368	0.5274	0.608446	0.59895	0.622501
139	0.689061	0.58454	0.528952	0.607896	0.600982	0.622314
139.2	0.688963	0.584562	0.528925	0.608521	0.601623	0.622796
139.4	0.692127	0.585688	0.528788	0.608395	0.598758	0.62477
139.6	0.696707	0.584533	0.529059	0.610301	0.599176	0.627518
139.8	0.698365	0.586022	0.528165	0.611298	0.604924	0.626478
140	0.698333	0.586125	0.526992	0.611935	0.602904	0.625299
140.2	0.696325	0.585621	0.527602	0.61069	0.601729	0.624015
140.4	0.69538	0.58601	0.52816	0.610117	0.603875	0.623192
140.6	0.695101	0.586102	0.528801	0.610805	0.605699	0.623233
140.8	0.69492	0.586011	0.530866	0.610829	0.599144	0.625882
141	0.696205	0.585876	0.530655	0.61052	0.598612	0.62489
141.2	0.698983	0.58708	0.530769	0.611792	0.600037	0.626199
141.4	0.700438	0.587805	0.530047	0.612643	0.599555	0.627944
141.6	0.700056	0.587965	0.529965	0.611813	0.597148	0.627539
141.8	0.699547	0.587947	0.528343	0.613398	0.598131	0.628132
142	0.698506	0.588343	0.528751	0.614262	0.597973	0.63231
142.2	0.701202	0.589037	0.52851	0.613205	0.596306	0.632617
142.4	0.69731	0.588412	0.529709	0.612335	0.601186	0.630477
142.6	0.701632	0.588597	0.529732	0.611794	0.599082	0.630711
142.8	0.701112	0.5888	0.53074	0.61083	0.600318	0.630774
143	0.703215	0.590013	0.532086	0.610546	0.603754	0.628575
143.2	0.700339	0.589093	0.533317	0.612142	0.605691	0.630155
143.4	0.704192	0.589568	0.533232	0.613094	0.600329	0.629286
143.6	0.701438	0.590644	0.533022	0.614482	0.6033	0.629393
143.8	0.70167	0.591249	0.534407	0.614824	0.609961	0.627621
144	0.70121	0.591129	0.53397	0.615453	0.609927	0.628521
144.2	0.700039	0.592105	0.534019	0.615794	0.610889	0.628725
144.4	0.698761	0.592538	0.533631	0.617445	0.612518	0.630168
144.6	0.701849	0.592764	0.534277	0.617376	0.613302	0.630477
144.8	0.703668	0.592827	0.533763	0.617811	0.606933	0.631451
145	0.704571	0.593875	0.534105	0.617582	0.606878	0.631388
145.2	0.706233	0.594448	0.532516	0.618443	0.611267	0.631417
145.4	0.708954	0.595209	0.532601	0.616221	0.611951	0.634063
145.6	0.705833	0.593801	0.532498	0.617202	0.612296	0.633837
145.8	0.705359	0.594849	0.533285	0.617549	0.613829	0.634581
146	0.706066	0.593854	0.533959	0.618273	0.613992	0.633301
146.2	0.707173	0.594099	0.536195	0.61866	0.612421	0.632577
146.4	0.709406	0.594487	0.536341	0.6188	0.614966	0.631975
146.6	0.709998	0.595495	0.536846	0.618003	0.616216	0.6331
146.8	0.710762	0.596009	0.536689	0.618225	0.621394	0.631169
147	0.713782	0.597115	0.53518	0.618045	0.619742	0.633159
147.2	0.712896	0.597644	0.533925	0.619001	0.61795	0.633651
147.4	0.708948	0.596473	0.535542	0.620936	0.620578	0.635407
147.6	0.71123	0.596952	0.534755	0.619423	0.623453	0.633202
147.8	0.710928	0.597189	0.534048	0.618945	0.624112	0.634855
148	0.708167	0.596891	0.534703	0.619903	0.629789	0.635598
148.2	0.710083	0.596626	0.536551	0.617305	0.633639	0.635797
148.4	0.711	0.597983	0.536548	0.617804	0.630929	0.633069
148.6	0.709834	0.598907	0.537608	0.619447	0.62923	0.636333
148.8	0.711109	0.598915	0.536648	0.619859	0.628164	0.635878
149	0.712019	0.599262	0.5371	0.619955	0.630561	0.636604
149.2	0.709925	0.599663	0.537587	0.622756	0.630007	0.636765
149.4	0.709956	0.599648	0.536696	0.621317	0.627807	0.639579
149.6	0.710732	0.59958	0.536581	0.620322	0.631847	0.64014
149.8	0.709571	0.599678	0.53833	0.621472	0.630832	0.641905
150	0.709974	0.600488	0.538845	0.621605	0.627428	0.641393
150.2	0.712221	0.600958	0.538146	0.621428	0.62496	0.641005
150.4	0.712351	0.6013	0.537981	0.624066	0.624977	0.639225
150.6	0.711132	0.601828	0.539751	0.62411	0.620917	0.637469
150.8	0.713383	0.603149	0.539252	0.623535	0.625423	0.638457
151	0.713341	0.602807	0.540112	0.623654	0.627933	0.640475
151.2	0.714336	0.602909	0.540141	0.623101	0.629526	0.641077
151.4	0.713031	0.603293	0.540504	0.621571	0.634089	0.641194
151.6	0.714923	0.603267	0.539438	0.624247	0.631748	0.643145
151.8	0.714875	0.602416	0.539544	0.624541	0.630556	0.640819
152	0.715334	0.603262	0.539153	0.625028	0.630806	0.639064
152.2	0.715307	0.603016	0.541	0.625496	0.631297	0.639084
152.4	0.718914	0.603614	0.542252	0.626174	0.631235	0.63866
152.6	0.716596	0.603853	0.541352	0.626063	0.636789	0.637741
152.8	0.718137	0.60344	0.541869	0.626827	0.633031	0.638997
153	0.717959	0.603361	0.540726	0.626604	0.630129	0.638281
153.2	0.720007	0.603869	0.539358	0.62533	0.631456	0.637894
153.4	0.718463	0.604497	0.539662	0.626109	0.635307	0.640514
153.6	0.723559	0.605438	0.540789	0.626257	0.634978	0.640149
153.8	0.718892	0.606377	0.540273	0.62736	0.639233	0.639935
154	0.717954	0.606576	0.541716	0.629267	0.641344	0.641937
154.2	0.717521	0.607412	0.542464	0.629926	0.64008	0.644913
154.4	0.719036	0.606726	0.542714	0.628429	0.637845	0.64436
154.6	0.717032	0.605689	0.543199	0.628575	0.637457	0.646475
154.8	0.720634	0.606669	0.543326	0.627227	0.641501	0.649001
155	0.722178	0.606832	0.543566	0.62702	0.643284	0.648293
155.2	0.722022	0.607223	0.543861	0.628432	0.640492	0.647581
155.4	0.721108	0.608548	0.543653	0.630493	0.640264	0.646491
155.6	0.720462	0.608643	0.542733	0.629457	0.640412	0.646932
155.8	0.720549	0.607568	0.545314	0.629869	0.636788	0.646718
156	0.720321	0.608157	0.54434	0.629358	0.633857	0.648649
156.2	0.720776	0.607347	0.542884	0.628544	0.640167	0.64973
156.4	0.723606	0.606427	0.542828	0.628876	0.639155	0.65211
156.6	0.724738	0.607814	0.542393	0.630344	0.639821	0.650943
156.8	0.726779	0.608703	0.541049	0.629987	0.637589	0.65102
157	0.731517	0.608716	0.542174	0.631073	0.640011	0.652064
157.2	0.731031	0.60855	0.543672	0.63167	0.641662	0.649726
157.4	0.728798	0.608539	0.544711	0.632472	0.639556	0.648778
157.6	0.731664	0.608476	0.546795	0.631011	0.640546	0.64932
157.8	0.731053	0.609047	0.545663	0.631913	0.641781	0.647712
158	0.726833	0.61007	0.545942	0.631516	0.640448	0.64741
158.2	0.727537	0.610976	0.545169	0.632385	0.635774	0.64934
158.4	0.72649	0.612385	0.544052	0.632526	0.641414	0.64912
158.6	0.724796	0.612156	0.542116	0.632612	0.641217	0.650456
158.8	0.729335	0.612266	0.543812	0.633461	0.641682	0.650633
159	0.731523	0.612311	0.543398	0.631458	0.645957	0.650456
159.2	0.73028	0.612984	0.54418	0.633265	0.649652	0.651645
159.4	0.732955	0.612083	0.545498	0.631532	0.645213	0.651312
159.6	0.732794	0.612802	0.546661	0.632889	0.646297	0.65117
159.8	0.728469	0.613213	0.54579	0.632654	0.647192	0.652944
160	0.731611	0.612914	0.546332	0.636105	0.64496	0.651846
160.2	0.731789	0.613949	0.546618	0.634138	0.649621	0.650232
160.4	0.732504	0.615175	0.546745	0.634268	0.653633	0.650173
160.6	0.733322	0.615493	0.547889	0.635071	0.654732	0.649988
160.8	0.734093	0.616299	0.548351	0.636583	0.65783	0.649937
161	0.730934	0.616175	0.549517	0.635187	0.661735	0.649865
161.2	0.733011	0.615908	0.549183	0.635794	0.657256	0.651011
161.4	0.735446	0.615246	0.548648	0.637884	0.658665	0.654113
161.6	0.737128	0.615814	0.550024	0.638318	0.6594	0.65507
161.8	0.740972	0.615545	0.552207	0.637321	0.663408	0.655284
162	0.738698	0.616571	0.551202	0.63849	0.66224	0.657687
162.2	0.739634	0.616621	0.55079	0.637509	0.657616	0.658303
162.4	0.737161	0.617897	0.551553	0.636679	0.655241	0.657267
162.6	0.736384	0.616768	0.551142	0.636622	0.656883	0.654779
162.8	0.734156	0.616712	0.549358	0.63649	0.649415	0.655138
163	0.736664	0.616549	0.550493	0.637448	0.647216	0.654309
163.2	0.737117	0.616159	0.550407	0.637894	0.651553	0.653956
163.4	0.739009	0.615534	0.549837	0.639395	0.650297	0.652599
163.6	0.739435	0.617052	0.549888	0.638807	0.64617	0.656789
163.8	0.738634	0.617282	0.551118	0.639022	0.649943	0.655051
164	0.736959	0.618002	0.551504	0.636379	0.652805	0.654963
164.2	0.737282	0.617918	0.552701	0.637063	0.65473	0.654423
164.4	0.735375	0.618193	0.553881	0.635813	0.659273	0.656875
164.6	0.736043	0.61836	0.554054	0.636303	0.662904	0.65569
164.8	0.737505	0.617802	0.554459	0.638056	0.662898	0.658271
165	0.739899	0.61828	0.552444	0.639422	0.661382	0.659204
165.2	0.738947	0.618228	0.552581	0.64046	0.663634	0.659239
165.4	0.743874	0.619073	0.552298	0.641884	0.666809	0.659771
165.6	0.741717	0.619773	0.550241	0.641495	0.668492	0.657764
165.8	0.743331	0.62049	0.548306	0.640101	0.671706	0.657022
166	0.743286	0.620955	0.548058	0.640428	0.672848	0.658454
166.2	0.744195	0.621955	0.548423	0.640798	0.670481	0.65776
166.4	0.744013	0.622523	0.546968	0.639393	0.664871	0.65713
166.6	0.747805	0.621525	0.548115	0.640567	0.664712	0.659146
166.8	0.743849	0.621548	0.54879	0.641213	0.661228	0.658854
167	0.743248	0.620211	0.550992	0.641755	0.659335	0.657972
167.2	0.741186	0.620391	0.551711	0.640878	0.659653	0.659847
167.4	0.741223	0.620199	0.552406	0.642508	0.660925	0.658347
167.6	0.736108	0.621618	0.553494	0.642517	0.664687	0.660793
167.8	0.738934	0.622817	0.55479	0.64516	0.663646	0.661101
168	0.740262	0.623529	0.553485	0.644689	0.668447	0.660664
168.2	0.744179	0.622589	0.553829	0.646441	0.672639	0.660849
168.4	0.745029	0.622845	0.554652	0.646464	0.674563	0.662446
168.6	0.751274	0.622077	0.55513	0.647261	0.668223	0.660532
168.8	0.754857	0.622419	0.554782	0.646373	0.674335	0.662653
169	0.75709	0.622712	0.556045	0.64781	0.672919	0.662984
169.2	0.754159	0.625026	0.554845	0.647001	0.670759	0.663406
169.4	0.752858	0.625053	0.554839	0.645856	0.672443	0.664564
169.6	0.746912	0.625954	0.554973	0.644903	0.676852	0.66635
169.8	0.744527	0.625766	0.554934	0.643406	0.673827	0.665929
170	0.742823	0.626828	0.555301	0.643572	0.673631	0.666218
170.2	0.744545	0.626667	0.555897	0.643929	0.674911	0.666488
170.4	0.743358	0.626195	0.556311	0.646035	0.676883	0.664107
170.6	0.746013	0.625902	0.555408	0.645515	0.676618	0.662532
170.8	0.745162	0.626567	0.556315	0.647314	0.680272	0.663104
171	0.744007	0.625643	0.55643	0.647259	0.683238	0.663054
171.2	0.742486	0.625245	0.556914	0.647069	0.683031	0.663337
171.4	0.741134	0.62623	0.557266	0.646831	0.677597	0.666062
171.6	0.746221	0.627053	0.557712	0.648077	0.680231	0.667535
171.8	0.746608	0.627369	0.557209	0.646934	0.683679	0.667791
172	0.748202	0.628992	0.557024	0.647352	0.682489	0.66756
172.2	0.749717	0.629452	0.555617	0.648143	0.681073	0.667756
172.4	0.753757	0.629703	0.55502	0.648061	0.68445	0.666936
172.6	0.749412	0.630968	0.554568	0.64876	0.685137	0.6675
172.8	0.750429	0.630869	0.555044	0.650793	0.67684	0.666357
173	0.751189	0.630185	0.556158	0.64992	0.674099	0.667804
173.2	0.752472	0.629929	0.557974	0.650399	0.674077	0.668171
173.4	0.751689	0.631337	0.557669	0.651312	0.674224	0.667781
173.6	0.752328	0.62971	0.556851	0.652271	0.675964	0.667657
173.8	0.752123	0.629889	0.558292	0.651275	0.677666	0.667664
174	0.754647	0.630299	0.557042	0.652357	0.682086	0.667228
174.2	0.753841	0.631018	0.556016	0.651546	0.684429	0.666142
174.4	0.7514	0.631291	0.556598	0.652834	0.682812	0.666375
174.6	0.756442	0.632978	0.558081	0.65297	0.680436	0.665545
174.8	0.755433	0.63363	0.556517	0.654483	0.683141	0.666311
175	0.752861	0.63433	0.557498	0.654514	0.681497	0.667977
175.2	0.753817	0.634725	0.557984	0.654294	0.683156	0.668419
175.4	0.756285	0.633675	0.558572	0.654424	0.686247	0.668727
175.6	0.751244	0.633735	0.559347	0.652987	0.684687	0.670082
175.8	0.756426	0.633406	0.560233	0.652332	0.685286	0.67012
176	0.75929	0.632906	0.560341	0.652276	0.683618	0.668468
176.2	0.759022	0.6328	0.561473	0.652037	0.681003	0.672006
176.4	0.756641	0.633619	0.560795	0.65067	0.685106	0.670363
176.6	0.759068	0.634044	0.560402	0.651852	0.68213	0.669235
176.8	0.755568	0.634616	0.560667	0.653464	0.680539	0.670321
177	0.755159	0.634201	0.56048	0.654508	0.683733	0.6716
177.2	0.756765	0.6353	0.559447	0.655834	0.684492	0.669755
177.4	0.760553	0.635384	0.559918	0.656631	0.677992	0.6722
177.6	0.758771	0.634809	0.559526	0.655584	0.6811	0.672708
177.8	0.761049	0.635781	0.558876	0.653677	0.684106	0.672879
178	0.761122	0.637048	0.559212	0.652687	0.689112	0.672798
178.2	0.758599	0.636669	0.560208	0.653462	0.689711	0.673449
178.4	0.756822	0.637085	0.561159	0.653583	0.693114	0.671542
178.6	0.760511	0.637177	0.561847	0.654323	0.693331	0.67203
178.8	0.760666	0.63676	0.561963	0.654615	0.692261	0.672637
179	0.760163	0.637225	0.562873	0.654587	0.686218	0.673207
179.2	0.76349	0.637326	0.562414	0.654819	0.689415	0.673244
179.4	0.762641	0.636787	0.561538	0.654433	0.690448	0.674859
179.6	0.760642	0.637601	0.561388	0.655678	0.694274	0.673813
179.8	0.762827	0.637607	0.563119	0.65701	0.69239	0.672853
180	0.762504	0.637329	0.563869	0.658461	0.693156	0.67378
180.2	0.758284	0.637216	0.564832	0.659176	0.693028	0.671556
180.4	0.757483	0.637919	0.564868	0.658267	0.697665	0.672553
180.6	0.757717	0.637571	0.563816	0.657295	0.698435	0.675069
180.8	0.753686	0.638499	0.562147	0.657349	0.705961	0.675915
181	0.753397	0.639545	0.560412	0.656996	0.707027	0.675288
181.2	0.755015	0.640513	0.560586	0.655594	0.705907	0.67579
181.4	0.757246	0.641342	0.560866	0.656526	0.702806	0.675792
181.6	0.761082	0.641561	0.562689	0.657213	0.701989	0.675907
181.8	0.760003	0.641012	0.562432	0.656877	0.700203	0.675383
182	0.760343	0.640085	0.561279	0.657255	0.701316	0.674877
182.2	0.763663	0.639557	0.561688	0.65828	0.704382	0.676206
182.4	0.762807	0.638367	0.562663	0.658472	0.703539	0.676781
182.6	0.759384	0.638269	0.563331	0.659609	0.703141	0.675501
182.8	0.76417	0.639284	0.565456	0.660062	0.703273	0.678345
183	0.763932	0.640073	0.567426	0.659892	0.703256	0.6801
183.2	0.762638	0.641001	0.566724	0.661243	0.702229	0.67877
183.4	0.764212	0.642388	0.56743	0.661611	0.703651	0.677739
183.6	0.76518	0.643331	0.567346	0.662505	0.703306	0.677794
183.8	0.764667	0.643116	0.566805	0.663565	0.707666	0.676403
184	0.767704	0.643564	0.568207	0.663219	0.710595	0.674473
184.2	0.769183	0.643791	0.56702	0.662275	0.707355	0.676487
184.4	0.768119	0.643183	0.565424	0.661756	0.711033	0.677497
184.6	0.77154	0.643651	0.566838	0.659806	0.711193	0.679444
184.8	0.768344	0.643576	0.566559	0.659151	0.708683	0.67776
185	0.767524	0.643538	0.564848	0.660157	0.707041	0.67901
185.2	0.764854	0.643142	0.566248	0.660035	0.712018	0.677913
185.4	0.763994	0.643201	0.565686	0.662204	0.706979	0.678221
185.6	0.763915	0.642492	0.563183	0.66291	0.709642	0.676326
185.8	0.767293	0.641862	0.563087	0.662884	0.710204	0.680463
186	0.76459	0.642687	0.563225	0.661189	0.713269	0.680331
186.2	0.768392	0.644165	0.562228	0.66272	0.711562	0.682288
186.4	0.770342	0.644488	0.564548	0.660806	0.710088	0.681583
186.6	0.766186	0.644756	0.566864	0.660842	0.710453	0.682589
186.8	0.764811	0.64435	0.567039	0.6607	0.710229	0.679682
187	0.769931	0.643611	0.56761	0.663617	0.707663	0.680606
187.2	0.768587	0.643078	0.568488	0.662721	0.706311	0.680087
187.4	0.769703	0.643495	0.567331	0.664064	0.706489	0.681479
187.6	0.770836	0.644072	0.56553	0.664854	0.70286	0.681131
187.8	0.775504	0.645155	0.56571	0.664868	0.700702	0.682773
188	0.774836	0.64513	0.566739	0.66392	0.698898	0.682723
188.2	0.773447	0.645636	0.568031	0.66385	0.701319	0.683984
188.4	0.772124	0.645187	0.569323	0.664751	0.706429	0.683211
188.6	0.771512	0.645299	0.5712	0.666087	0.707362	0.684532
188.8	0.767074	0.646516	0.571624	0.668061	0.711784	0.683719
189	0.765538	0.64785	0.570088	0.66661	0.716117	0.682773
189.2	0.769962	0.647764	0.568512	0.667641	0.712701	0.679533
189.4	0.768933	0.648854	0.569188	0.666929	0.713978	0.680435
189.6	0.771887	0.648864	0.567665	0.666685	0.713409	0.682843
189.8	0.77458	0.648815	0.566968	0.666476	0.711062	0.683275
190	0.77525	0.648422	0.56715	0.668884	0.714838	0.685817
190.2	0.772283	0.647858	0.568541	0.667781	0.720573	0.687735
190.4	0.773374	0.647806	0.566564	0.667177	0.718805	0.687958
190.6	0.771561	0.647942	0.568119	0.666519	0.72284	0.68495
190.8	0.768963	0.648234	0.56833	0.667323	0.725842	0.686977
191	0.771468	0.648934	0.569528	0.667637	0.725447	0.685521
191.2	0.774797	0.649055	0.571067	0.668067	0.724165	0.687013
191.4	0.777514	0.64967	0.571458	0.668083	0.721063	0.687822
191.6	0.776059	0.650637	0.571901	0.6676	0.721676	0.688759
191.8	0.777774	0.650573	0.573609	0.666954	0.719244	0.688297
192	0.776139	0.651021	0.572709	0.667003	0.715477	0.689651
192.2	0.775011	0.651767	0.571259	0.668149	0.716022	0.690276
192.4	0.772526	0.651919	0.572085	0.670041	0.719492	0.688219
192.6	0.77607	0.651516	0.571742	0.669077	0.715512	0.687237
192.8	0.777199	0.652083	0.570337	0.667863	0.716109	0.686465
193	0.777199	0.65247	0.570013	0.666944	0.716071	0.687991
193.2	0.775981	0.652797	0.569265	0.665967	0.711809	0.685127
193.4	0.780938	0.652558	0.568834	0.665057	0.712527	0.686452
193.6	0.776963	0.652892	0.568925	0.666189	0.716333	0.688293
193.8	0.773807	0.652343	0.568924	0.668091	0.718293	0.687305
194	0.774011	0.65083	0.571084	0.670034	0.718814	0.685398
194.2	0.777208	0.651024	0.572879	0.672101	0.721906	0.686222
194.4	0.771911	0.651695	0.572606	0.672824	0.722982	0.686435
194.6	0.779534	0.65239	0.571894	0.673873	0.720799	0.688447
194.8	0.783773	0.65371	0.573934	0.674766	0.719096	0.690214
195	0.784879	0.655879	0.571776	0.672998	0.724407	0.692369
195.2	0.780902	0.655274	0.569317	0.672208	0.725328	0.693058
195.4	0.784288	0.654974	0.570646	0.672956	0.725813	0.695331
195.6	0.781285	0.654866	0.571394	0.672443	0.726504	0.693082
195.8	0.779029	0.654191	0.569417	0.670776	0.727373	0.693988
196	0.777097	0.65271	0.571017	0.671398	0.725571	0.690778
196.2	0.778062	0.653917	0.573025	0.671556	0.726261	0.690811
196.4	0.779994	0.654238	0.571419	0.671091	0.725828	0.691193
196.6	0.779692	0.654184	0.571384	0.673696	0.729431	0.689725
196.8	0.779545	0.654823	0.572251	0.675845	0.730285	0.688365
197	0.781904	0.656245	0.571443	0.675245	0.728582	0.691395
197.2	0.784047	0.655846	0.571757	0.674814	0.725062	0.693651
197.4	0.783475	0.65656	0.573127	0.676103	0.727953	0.692008
197.6	0.787411	0.656421	0.573762	0.674865	0.72884	0.694068
197.8	0.787944	0.657033	0.574286	0.673652	0.730429	0.693711
198	0.783768	0.656441	0.574822	0.675194	0.73195	0.692693
198.2	0.782905	0.657184	0.575374	0.674679	0.738623	0.693988
198.4	0.781526	0.656563	0.57513	0.673523	0.732141	0.695004
198.6	0.778339	0.657546	0.575192	0.671896	0.729474	0.696039
198.8	0.778501	0.657076	0.574383	0.671866	0.729374	0.698502
199	0.779627	0.657248	0.576008	0.67316	0.728336	0.696619
199.2	0.780951	0.657831	0.574199	0.675734	0.72697	0.694826
199.4	0.783683	0.659191	0.573671	0.676793	0.733657	0.695119
199.6	0.781973	0.658755	0.573771	0.676942	0.733905	0.692398
199.8	0.783706	0.658893	0.573975	0.678246	0.733733	0.691369
200	0.787745	0.659155	0.574325	0.675845	0.735381	0.693432
200.2	0.788884	0.658205	0.577591	0.676036	0.738528	0.694356
200.4	0.791106	0.658027	0.578925	0.674466	0.739059	0.691969
200.6	0.796056	0.65935	0.579162	0.675991	0.736984	0.694509
200.8	0.797661	0.659142	0.580427	0.676604	0.739689	0.694012
201	0.798694	0.659502	0.579332	0.67795	0.738543	0.69574
201.2	0.797632	0.660842	0.577057	0.67644	0.735056	0.695781
201.4	0.794258	0.660614	0.576415	0.67804	0.734556	0.697414
201.6	0.793235	0.660384	0.575094	0.678067	0.742397	0.696548
201.8	0.794099	0.660744	0.575321	0.676956	0.739686	0.696887
202	0.793781	0.660238	0.576309	0.676235	0.738747	0.695615
202.2	0.793159	0.659657	0.575881	0.677889	0.738263	0.69348
202.4	0.792993	0.6608	0.576336	0.677187	0.738825	0.694812
202.6	0.79055	0.66058	0.57675	0.676151	0.736119	0.695631
202.8	0.786532	0.660541	0.576258	0.677387	0.738482	0.695172
203	0.788848	0.661495	0.574985	0.67848	0.7399	0.696724
203.2	0.790271	0.662072	0.576521	0.677128	0.74165	0.697647
203.4	0.789437	0.661258	0.575525	0.6788	0.738149	0.695152
203.6	0.790258	0.662342	0.575535	0.680598	0.736995	0.694562
203.8	0.791314	0.663775	0.577341	0.679872	0.734926	0.695482
204	0.788267	0.663709	0.579095	0.680112	0.733469	0.693096
204.2	0.788552	0.663666	0.579903	0.679534	0.737163	0.693557
204.4	0.790386	0.663575	0.582484	0.679178	0.741552	0.695377
204.6	0.792677	0.663224	0.582621	0.679074	0.739295	0.696059
204.8	0.792282	0.661365	0.582032	0.679341	0.74032	0.697096
205	0.792444	0.661694	0.582908	0.67859	0.74696	0.699429
205.2	0.793119	0.661701	0.581604	0.67971	0.742819	0.701118
205.4	0.797214	0.661561	0.580835	0.678776	0.740023	0.701522
205.6	0.79934	0.661573	0.581523	0.678592	0.746743	0.702154
205.8	0.802345	0.662239	0.580683	0.678174	0.745645	0.702378
206	0.803301	0.663307	0.579911	0.678703	0.741691	0.703497
206.2	0.801916	0.663181	0.579964	0.678631	0.743273	0.703707
206.4	0.796884	0.664678	0.579648	0.679017	0.744506	0.705134
206.6	0.795388	0.664419	0.579815	0.680365	0.73998	0.702841
206.8	0.794021	0.664897	0.578869	0.680391	0.741799	0.701336
207	0.792587	0.664204	0.579497	0.681463	0.745653	0.699876
207.2	0.793088	0.664915	0.579752	0.681823	0.744874	0.698713
207.4	0.793372	0.664796	0.580712	0.682598	0.745308	0.697956
207.6	0.789787	0.665912	0.580434	0.682268	0.746549	0.702332
207.8	0.789152	0.665809	0.582278	0.682331	0.748881	0.70255
208	0.792468	0.666123	0.581538	0.682081	0.746188	0.702952
208.2	0.790668	0.666235	0.580967	0.683289	0.747843	0.703882
208.4	0.790832	0.665803	0.580701	0.683942	0.747526	0.703089
208.6	0.794206	0.666298	0.581483	0.685092	0.750709	0.700925
208.8	0.795568	0.667377	0.581227	0.686111	0.750731	0.70176
209	0.793447	0.667978	0.581295	0.686303	0.750061	0.702847
209.2	0.797132	0.668401	0.582849	0.686857	0.747313	0.704432
209.4	0.79744	0.668255	0.582727	0.687564	0.749895	0.706329
209.6	0.796452	0.668148	0.582922	0.686239	0.750399	0.707621
209.8	0.795181	0.668856	0.584531	0.686035	0.751306	0.707946
210	0.795554	0.669077	0.584769	0.685906	0.751167	0.706556
210.2	0.79503	0.668962	0.584151	0.683867	0.753015	0.704761
210.4	0.796356	0.669149	0.584257	0.684881	0.750541	0.705539
210.6	0.798071	0.668841	0.583473	0.686247	0.748243	0.703663
210.8	0.802474	0.668998	0.580654	0.68586	0.746727	0.704107
211	0.802184	0.669219	0.580805	0.686609	0.746654	0.704243
211.2	0.803152	0.668795	0.580711	0.687364	0.749583	0.704094
211.4	0.802247	0.670147	0.580962	0.68502	0.747592	0.70367
211.6	0.803014	0.669437	0.582919	0.683468	0.751622	0.706019
211.8	0.803519	0.669989	0.582599	0.684532	0.753307	0.706076
212	0.805837	0.669392	0.580607	0.683934	0.754045	0.709589
212.2	0.802651	0.668692	0.581095	0.684131	0.751758	0.710039
212.4	0.802066	0.668748	0.581233	0.686584	0.757163	0.707158
212.6	0.800937	0.6706	0.577989	0.687091	0.753234	0.706161
212.8	0.797869	0.669434	0.579504	0.688339	0.750807	0.705622
213	0.796005	0.670791	0.580579	0.689016	0.749496	0.703548
213.2	0.798448	0.673095	0.580136	0.688657	0.750352	0.70461
213.4	0.799495	0.67268	0.580517	0.687204	0.752981	0.708348
213.6	0.801947	0.671446	0.581877	0.687668	0.75244	0.708937
213.8	0.801617	0.672272	0.582543	0.688464	0.760021	0.710146
214	0.802381	0.672102	0.582575	0.688798	0.760884	0.709733
214.2	0.802954	0.670927	0.58254	0.689344	0.762696	0.708935
214.4	0.803952	0.672207	0.582093	0.690584	0.761043	0.710711
214.6	0.802162	0.6723	0.582672	0.690982	0.761832	0.711371
214.8	0.802143	0.673301	0.582287	0.688905	0.7573	0.709763
215	0.804705	0.672552	0.583945	0.688342	0.764146	0.710967
215.2	0.805259	0.673075	0.585636	0.6887	0.762908	0.712176
215.4	0.80539	0.672699	0.583922	0.688675	0.760607	0.70849
215.6	0.804862	0.673869	0.58466	0.689263	0.763976	0.70825
215.8	0.805718	0.672855	0.585657	0.690646	0.762383	0.709108
216	0.803378	0.672818	0.586707	0.689538	0.756307	0.708091
216.2	0.803945	0.67331	0.586335	0.690715	0.759819	0.707382
216.4	0.80377	0.673724	0.58916	0.690076	0.761399	0.708415
216.6	0.804226	0.672984	0.588752	0.68961	0.76504	0.707851
216.8	0.80355	0.673605	0.588612	0.688994	0.769245	0.708866
217	0.804741	0.675173	0.588116	0.689097	0.766471	0.71202
217.2	0.805987	0.675833	0.587572	0.688136	0.763018	0.712971
217.4	0.807845	0.675695	0.586982	0.688316	0.763899	0.712715
217.6	0.809391	0.677161	0.587385	0.687437	0.761308	0.713593
217.8	0.811178	0.676655	0.585747	0.688135	0.757799	0.713888
218	0.809825	0.676514	0.583521	0.68894	0.762811	0.712566
218.2	0.808001	0.676401	0.584318	0.689261	0.766104	0.712507
218.4	0.806184	0.677266	0.584984	0.689275	0.76139	0.712985
218.6	0.804891	0.676221	0.58409	0.689734	0.76362	0.711392
218.8	0.802665	0.677251	0.585182	0.688654	0.766613	0.710511
219	0.803931	0.677507	0.586442	0.688729	0.764736	0.71017
219.2	0.805061	0.677319	0.585728	0.68922	0.766224	0.711812
219.4	0.805264	0.6758	0.586315	0.690936	0.771148	0.71095
219.6	0.805433	0.676321	0.586886	0.692357	0.768304	0.712203
219.8	0.807609	0.676281	0.587778	0.694285	0.76854	0.713783
220	0.808182	0.675351	0.59014	0.696043	0.772285	0.714568
220.2	0.808812	0.67629	0.590126	0.694973	0.775772	0.71149
220.4	0.813537	0.677382	0.589436	0.692876	0.77854	0.713351
220.6	0.811622	0.677561	0.589878	0.692098	0.7822	0.714287
220.8	0.811209	0.678079	0.588535	0.691756	0.781225	0.713423
221	0.812201	0.67855	0.587605	0.690713	0.779732	0.71468
221.2	0.811081	0.677979	0.586947	0.692081	0.775075	0.715645
221.4	0.807192	0.67781	0.586342	0.693246	0.773476	0.714322
221.6	0.808863	0.677902	0.586217	0.693301	0.772868	0.714896
221.8	0.810705	0.677932	0.587673	0.694146	0.774457	0.715683
222	0.809901	0.67785	0.586636	0.695329	0.772677	0.713437
222.2	0.812542	0.678215	0.588388	0.69597	0.774048	0.714109
222.4	0.815489	0.678265	0.589974	0.696696	0.770756	0.714737
222.6	0.813961	0.678206	0.590195	0.697228	0.769216	0.713543
222.8	0.813543	0.678436	0.5888	0.69719	0.773893	0.712672
223	0.816938	0.678763	0.588931	0.696273	0.775343	0.713661
223.2	0.814078	0.679299	0.588153	0.69644	0.773579	0.712144
223.4	0.811125	0.680058	0.587487	0.697028	0.77368	0.713636
223.6	0.813518	0.68126	0.586367	0.696157	0.774795	0.713032
223.8	0.812506	0.681422	0.58633	0.695051	0.77032	0.712734
224	0.807383	0.681973	0.588039	0.695311	0.771609	0.712567
224.2	0.813474	0.68048	0.589516	0.69498	0.77326	0.715888
224.4	0.81231	0.680087	0.588026	0.694186	0.779172	0.712858
224.6	0.814161	0.679645	0.590505	0.695025	0.77463	0.71411
224.8	0.81513	0.67944	0.591366	0.6948	0.774024	0.715566
225	0.815678	0.680003	0.590081	0.69511	0.772759	0.716784
225.2	0.811005	0.680794	0.590276	0.695787	0.774157	0.716432
225.4	0.813968	0.680836	0.592585	0.696084	0.771961	0.720283
225.6	0.812714	0.681296	0.590794	0.696451	0.776483	0.72037
225.8	0.812851	0.68152	0.59038	0.698103	0.775959	0.721564
226	0.812357	0.682551	0.590141	0.698836	0.776078	0.720572
226.2	0.813706	0.683918	0.589291	0.698647	0.77635	0.720861
226.4	0.816054	0.684822	0.589437	0.698492	0.775334	0.720812
226.6	0.81352	0.685448	0.590227	0.699421	0.777605	0.722774
226.8	0.81426	0.685909	0.590766	0.69926	0.780495	0.721292
227	0.816684	0.684658	0.592658	0.699618	0.784726	0.722287
227.2	0.817851	0.684051	0.593447	0.69989	0.782531	0.722136
227.4	0.813928	0.683367	0.591665	0.700079	0.78208	0.720755
227.6	0.819576	0.683661	0.592957	0.700191	0.781197	0.720085
227.8	0.820378	0.682965	0.594	0.700097	0.782543	0.720933
228	0.821619	0.683083	0.591392	0.699104	0.778348	0.720459
228.2	0.821027	0.683993	0.59069	0.697488	0.778886	0.719902
228.4	0.822482	0.684065	0.593284	0.698081	0.784404	0.722009
228.6	0.821634	0.683995	0.593121	0.696914	0.784375	0.720517
228.8	0.822317	0.685383	0.591669	0.697831	0.783786	0.721549
229	0.820831	0.684544	0.593423	0.699737	0.785941	0.722849
229.2	0.821674	0.684311	0.594927	0.701422	0.787993	0.724093
229.4	0.825417	0.685961	0.593674	0.700966	0.782613	0.722084
229.6	0.823337	0.685161	0.592661	0.702175	0.787155	0.723157
229.8	0.822676	0.684452	0.593635	0.701299	0.787354	0.722509
230	0.825842	0.685602	0.593338	0.69976	0.787252	0.720948
230.2	0.827685	0.685135	0.593637	0.699121	0.786302	0.721139
230.4	0.822117	0.684618	0.593694	0.701427	0.790068	0.721202
230.6	0.824921	0.685472	0.594558	0.699847	0.788286	0.723963
230.8	0.824491	0.685222	0.594543	0.700073	0.791617	0.723635
231	0.822724	0.686552	0.594516	0.701497	0.793737	0.724932
231.2	0.821875	0.687235	0.594794	0.701358	0.79055	0.725816
231.4	0.822363	0.686941	0.59659	0.699931	0.791509	0.727617
231.6	0.823372	0.687366	0.597379	0.701054	0.791056	0.725793
231.8	0.82544	0.68845	0.597973	0.701434	0.787117	0.726797
232	0.826776	0.687783	0.598518	0.700444	0.785245	0.72525
232.2	0.822646	0.687578	0.59733	0.70318	0.786569	0.726274
232.4	0.825645	0.687675	0.596408	0.703903	0.782389	0.726346
232.6	0.824321	0.686938	0.597079	0.704291	0.781439	0.728367
232.8	0.825157	0.686969	0.596828	0.704222	0.780613	0.728644
233	0.823967	0.68773	0.596929	0.705416	0.782896	0.728008
233.2	0.828898	0.688374	0.597859	0.704543	0.785368	0.725562
233.4	0.827538	0.688806	0.597266	0.704774	0.788215	0.724066
233.6	0.82875	0.688981	0.596837	0.705608	0.786091	0.724138
233.8	0.829259	0.688418	0.597124	0.706096	0.787441	0.722586
234	0.8297	0.687817	0.596512	0.70555	0.790507	0.725202
234.2	0.82749	0.687492	0.59563	0.704861	0.786687	0.727546
234.4	0.832379	0.687658	0.59493	0.703927	0.788272	0.727682
234.6	0.830479	0.687975	0.594855	0.703824	0.791876	0.726358
234.8	0.829301	0.688542	0.595303	0.704643	0.791935	0.72871
235	0.828902	0.689686	0.596048	0.705336	0.788952	0.728018
235.2	0.828138	0.691404	0.597042	0.705426	0.794011	0.727337
235.4	0.825684	0.692273	0.596452	0.705549	0.791011	0.729398
235.6	0.826245	0.692622	0.594989	0.706088	0.789037	0.727934
235.8	0.823748	0.693951	0.593774	0.705772	0.792482	0.726492
236	0.825801	0.692926	0.594171	0.704552	0.795704	0.727975
236.2	0.828366	0.691462	0.592363	0.705772	0.792669	0.728486
236.4	0.827175	0.691253	0.593346	0.705926	0.793589	0.727301
236.6	0.829509	0.691379	0.593771	0.705463	0.799098	0.729005
236.8	0.831743	0.690026	0.596498	0.705259	0.798796	0.729229
237	0.830146	0.691003	0.595947	0.706588	0.791058	0.727903
237.2	0.830356	0.690967	0.597716	0.705387	0.792693	0.72721
237.4	0.830594	0.691613	0.59972	0.70585	0.793623	0.72978
237.6	0.832788	0.69155	0.600396	0.705441	0.790292	0.730175
237.8	0.836001	0.692744	0.599153	0.70548	0.790068	0.731538
238	0.83595	0.691715	0.601012	0.705277	0.795469	0.730368
238.2	0.834307	0.692163	0.600992	0.705454	0.796406	0.730709
238.4	0.835095	0.692158	0.600652	0.704995	0.797667	0.728174
238.6	0.831411	0.692109	0.601151	0.707444	0.796058	0.728455
238.8	0.82945	0.69199	0.598679	0.708471	0.793989	0.726866
239	0.831286	0.693386	0.597169	0.707664	0.798455	0.729031
239.2	0.832143	0.694085	0.59714	0.70807	0.800719	0.729169
239.4	0.830728	0.694197	0.596296	0.709122	0.801704	0.730024
239.6	0.830268	0.694878	0.596481	0.706078	0.804244	0.729233
239.8	0.829267	0.695539	0.598874	0.704736	0.803583	0.731302
240	0.832404	0.694864	0.599697	0.708227	0.801003	0.729963
240.2	0.833013	0.695181	0.599489	0.707633	0.800501	0.731161
240.4	0.830752	0.694269	0.601065	0.707288	0.800403	0.732079
240.6	0.831952	0.694262	0.601085	0.708444	0.798885	0.730647
240.8	0.833097	0.693421	0.601173	0.709151	0.80484	0.730187
241	0.82733	0.693492	0.60148	0.705965	0.800645	0.731224
241.2	0.827072	0.69369	0.600611	0.706908	0.804125	0.731209
241.4	0.831562	0.694447	0.599612	0.70684	0.802269	0.733197
241.6	0.829681	0.693341	0.599432	0.706676	0.8054	0.736446
241.8	0.830907	0.694028	0.598921	0.707125	0.80195	0.737318
242	0.83793	0.694933	0.597219	0.708797	0.802997	0.738037
242.2	0.840551	0.694903	0.598621	0.709833	0.801508	0.736173
242.4	0.839817	0.69474	0.598487	0.710044	0.804146	0.735263
242.6	0.844566	0.695899	0.59895	0.711545	0.805579	0.735095
242.8	0.845848	0.695384	0.600181	0.711483	0.808007	0.735222
243	0.840071	0.695718	0.599737	0.711845	0.812514	0.732822
243.2	0.838435	0.696696	0.601232	0.710183	0.807335	0.734569
243.4	0.837814	0.697102	0.60308	0.710225	0.806104	0.732769
243.6	0.835306	0.697902	0.603294	0.709915	0.80629	0.731887
243.8	0.833651	0.698011	0.602124	0.709197	0.803615	0.732568
244	0.835085	0.697823	0.604413	0.70845	0.802622	0.734722
244.2	0.835437	0.696898	0.602947	0.709312	0.806754	0.734799
244.4	0.838971	0.697306	0.602156	0.710301	0.805136	0.736223
244.6	0.838102	0.69735	0.602114	0.708974	0.8038	0.737267
244.8	0.838234	0.698431	0.601762	0.710435	0.807681	0.735982
245	0.841314	0.69725	0.600664	0.710235	0.807066	0.737711
245.2	0.843692	0.697282	0.601169	0.710865	0.807686	0.73776
245.4	0.843421	0.697454	0.600413	0.710505	0.812225	0.736636
245.6	0.846682	0.696996	0.599453	0.711531	0.814738	0.736088
245.8	0.849243	0.697941	0.600821	0.712298	0.808601	0.736339
246	0.845688	0.698822	0.601549	0.712484	0.814668	0.734228
246.2	0.842988	0.698467	0.599894	0.713388	0.809687	0.733297
246.4	0.841819	0.699204	0.601548	0.712682	0.810476	0.734598
246.6	0.841741	0.699286	0.602451	0.713134	0.809919	0.732921
246.8	0.840651	0.699054	0.601748	0.712396	0.816518	0.732991
247	0.841081	0.700955	0.601679	0.713305	0.813058	0.734306
247.2	0.840348	0.70148	0.602757	0.713603	0.81774	0.735285
247.4	0.838798	0.701986	0.60256	0.713051	0.816678	0.735095
247.6	0.838184	0.702956	0.603001	0.713294	0.81699	0.737407
247.8	0.839798	0.703271	0.603524	0.713326	0.81433	0.738683
248	0.844526	0.702816	0.602982	0.712936	0.814394	0.740724
248.2	0.847187	0.702582	0.603707	0.712016	0.815441	0.740281
248.4	0.846446	0.701437	0.6024	0.713792	0.817043	0.738885
248.6	0.845678	0.701744	0.601528	0.714106	0.817151	0.738322
248.8	0.842992	0.700828	0.602512	0.713894	0.818901	0.736504
249	0.83903	0.701385	0.604161	0.714828	0.819333	0.734641
249.2	0.838941	0.703276	0.604049	0.714799	0.820579	0.735089
249.4	0.843772	0.704277	0.60559	0.714964	0.819608	0.738644
249.6	0.840454	0.704908	0.606263	0.714984	0.818388	0.738168
249.8	0.843041	0.705223	0.605401	0.716072	0.81623	0.740593
250	0.844054	0.704319	0.605212	0.714668	0.816258	0.740031
250.2	0.842548	0.704014	0.605373	0.715303	0.816725	0.740109
250.4	0.840315	0.703826	0.604418	0.71545	0.814283	0.738733
250.6	0.843422	0.702274	0.605753	0.715372	0.815206	0.739875
250.8	0.842155	0.701873	0.60633	0.715181	0.816998	0.738654
251	0.840455	0.702151	0.605014	0.715958	0.81668	0.741059
251.2	0.845115	0.701506	0.605224	0.717311	0.816381	0.742625
251.4	0.844192	0.702147	0.605042	0.71745	0.822195	0.740744
251.6	0.842972	0.702767	0.603299	0.718143	0.823834	0.740722
251.8	0.841943	0.703401	0.602532	0.719483	0.819851	0.741898
252	0.846951	0.704127	0.602058	0.720676	0.819482	0.739937
252.2	0.845624	0.705366	0.601515	0.718066	0.820935	0.740265
252.4	0.845736	0.704582	0.602946	0.718382	0.81835	0.740436
252.6	0.849074	0.704443	0.601628	0.719399	0.816946	0.739848
252.8	0.850936	0.704865	0.601122	0.718029	0.8213	0.739756
253	0.848077	0.704059	0.603335	0.718077	0.822308	0.740823
253.2	0.845767	0.703602	0.603854	0.719759	0.818689	0.740173
253.4	0.847582	0.703664	0.602745	0.720429	0.820506	0.744132
253.6	0.846619	0.704106	0.605419	0.719978	0.820495	0.745019
253.8	0.848911	0.704101	0.606585	0.719805	0.820924	0.74561
254	0.847803	0.705523	0.606282	0.718373	0.821052	0.746661
254.2	0.848819	0.705853	0.606996	0.719284	0.822736	0.747499
254.4	0.849437	0.706876	0.606857	0.717963	0.818178	0.746019
254.6	0.854678	0.707023	0.606145	0.717234	0.817075	0.746053
254.8	0.853606	0.707668	0.607783	0.718393	0.821787	0.745463
255	0.850724	0.708328	0.606881	0.721053	0.820774	0.74308
255.2	0.850861	0.709001	0.606081	0.719436	0.820443	0.742663
255.4	0.85025	0.709992	0.607519	0.719816	0.824121	0.743971
255.6	0.845204	0.710205	0.608054	0.721402	0.822952	0.745936
255.8	0.844335	0.710103	0.606427	0.721651	0.817537	0.746029
256	0.847837	0.708876	0.608025	0.719474	0.822651	0.746958
256.2	0.846359	0.708335	0.608309	0.719525	0.820012	0.747099
256.4	0.844651	0.70693	0.608915	0.720434	0.821707	0.747191
256.6	0.846281	0.706671	0.609394	0.7191	0.826003	0.744598
256.8	0.847978	0.706462	0.610265	0.717719	0.826248	0.743941
257	0.847385	0.705624	0.609293	0.718777	0.82203	0.744276
257.2	0.84806	0.705567	0.609663	0.719771	0.828425	0.744491
257.4	0.848896	0.705863	0.607554	0.721227	0.825112	0.741577
257.6	0.849116	0.70733	0.606518	0.721893	0.822077	0.744035
257.8	0.849894	0.707429	0.60606	0.722961	0.82143	0.745384
258	0.851688	0.708821	0.60614	0.725417	0.821944	0.74539
258.2	0.852265	0.708899	0.605669	0.725523	0.822659	0.746591
258.4	0.855201	0.708452	0.606608	0.724562	0.82209	0.748691
258.6	0.854959	0.707526	0.606657	0.724611	0.826128	0.74848
258.8	0.853938	0.708684	0.607417	0.725321	0.82794	0.747592
259	0.853459	0.709047	0.60927	0.722809	0.830259	0.748008
259.2	0.853493	0.70993	0.610075	0.722681	0.825851	0.747152
259.4	0.852688	0.712117	0.609676	0.723131	0.834572	0.746775
259.6	0.852191	0.711645	0.610974	0.724697	0.836255	0.747324
259.8	0.851694	0.71053	0.611416	0.724323	0.839351	0.748754
260	0.853249	0.710594	0.608956	0.723848	0.837414	0.746574
260.2	0.855685	0.70927	0.609096	0.724967	0.84081	0.746076
260.4	0.854543	0.708752	0.610538	0.725581	0.836394	0.745854
260.6	0.854571	0.709164	0.611006	0.724799	0.836784	0.745426
260.8	0.853228	0.710043	0.61072	0.724063	0.836383	0.745714
261	0.852337	0.710471	0.611971	0.725622	0.83395	0.746865
261.2	0.852885	0.711577	0.611916	0.725456	0.834367	0.74823
261.4	0.855773	0.710739	0.612718	0.725076	0.831264	0.750199
261.6	0.85832	0.711878	0.611964	0.725344	0.828331	0.748229
261.8	0.860945	0.712204	0.611052	0.726953	0.827427	0.747392
262	0.860995	0.711856	0.611722	0.72666	0.831903	0.747458
262.2	0.859332	0.712122	0.611126	0.726374	0.831354	0.747034
262.4	0.858721	0.712883	0.609867	0.725781	0.835452	0.746687
262.6	0.856199	0.712288	0.610539	0.725441	0.837835	0.747588
262.8	0.855537	0.713281	0.610737	0.725301	0.841412	0.748133
263	0.856636	0.712828	0.611122	0.725085	0.842058	0.751608
263.2	0.857432	0.712463	0.611681	0.724391	0.837563	0.751634
263.4	0.856607	0.712994	0.609448	0.724931	0.8392	0.750782
263.6	0.860927	0.71432	0.608579	0.724851	0.838168	0.751878
263.8	0.85992	0.713571	0.610531	0.723899	0.835198	0.752834
264	0.859321	0.714553	0.609721	0.725007	0.834846	0.750713
264.2	0.862225	0.715995	0.608378	0.726207	0.840252	0.751851
264.4	0.862734	0.716213	0.611217	0.726127	0.834534	0.751293
264.6	0.859831	0.715785	0.611394	0.726001	0.833691	0.753003
264.8	0.864593	0.71573	0.609728	0.726523	0.833807	0.752675
265	0.867155	0.715889	0.610463	0.727769	0.836634	0.753246
265.2	0.863684	0.714935	0.611246	0.727498	0.835845	0.754014
265.4	0.863894	0.714074	0.60964	0.726588	0.839804	0.756275
265.6	0.865658	0.713662	0.610106	0.726851	0.837175	0.754168
265.8	0.861182	0.713487	0.610026	0.727549	0.836524	0.753312
266	0.859592	0.712586	0.60931	0.725584	0.835091	0.751399
266.2	0.859798	0.71235	0.610901	0.725338	0.837936	0.749514
266.4	0.860798	0.713085	0.61223	0.726865	0.83749	0.748245
266.6	0.859844	0.714451	0.610679	0.727709	0.841702	0.749167
266.8	0.861529	0.714197	0.612104	0.727255	0.842241	0.750249
267	0.862389	0.71588	0.612221	0.728878	0.841134	0.753339
267.2	0.866964	0.715729	0.611504	0.73141	0.839994	0.754308
267.4	0.868245	0.716514	0.612115	0.731017	0.839205	0.755174
267.6	0.867922	0.715513	0.61368	0.730942	0.83994	0.755473
267.8	0.870965	0.716181	0.612698	0.731627	0.841344	0.755431
268	0.873204	0.714378	0.614176	0.731992	0.843371	0.75337
268.2	0.872084	0.715902	0.613886	0.730702	0.840158	0.752389
268.4	0.871828	0.714683	0.61271	0.731441	0.843555	0.752326
268.6	0.871234	0.715317	0.612632	0.732043	0.843905	0.751485
268.8	0.867443	0.714731	0.612992	0.732763	0.843197	0.751398
269	0.866901	0.715981	0.611423	0.732003	0.842504	0.753053
269.2	0.861615	0.715917	0.612436	0.732171	0.848505	0.756127
269.4	0.861019	0.71777	0.612972	0.733127	0.842238	0.755468
269.6	0.863567	0.719208	0.612337	0.731674	0.841013	0.757795
269.8	0.864854	0.72	0.612475	0.732165	0.842631	0.758233
270	0.862951	0.720226	0.612409	0.732441	0.843139	0.757596
270.2	0.868913	0.720656	0.612835	0.732683	0.84019	0.755373
270.4	0.868148	0.719894	0.61429	0.731435	0.844994	0.755867
270.6	0.865673	0.718184	0.616364	0.733491	0.843952	0.754242
270.8	0.865216	0.717647	0.616667	0.734246	0.841506	0.75433
271	0.863423	0.717656	0.617944	0.734662	0.846671	0.753948
271.2	0.862351	0.716576	0.617252	0.735459	0.848648	0.753165
271.4	0.860028	0.717178	0.616091	0.73593	0.848914	0.754679
271.6	0.862453	0.717308	0.615797	0.736014	0.85286	0.756442
271.8	0.863602	0.718121	0.615769	0.735552	0.854992	0.758945
272	0.868509	0.718973	0.613385	0.7341	0.854967	0.76057
272.2	0.864127	0.720387	0.612909	0.734147	0.856653	0.761134
272.4	0.86752	0.719976	0.613567	0.732815	0.859992	0.762244
272.6	0.863492	0.720087	0.613439	0.73203	0.861327	0.762563
272.8	0.861499	0.720529	0.612874	0.730954	0.860148	0.759719
273	0.859912	0.720773	0.615045	0.731293	0.856138	0.760286
273.2	0.863703	0.719699	0.61623	0.72939	0.855005	0.761645
273.4	0.86363	0.719162	0.617186	0.732325	0.856629	0.761459
273.6	0.865713	0.718813	0.61658	0.732259	0.856494	0.760004
273.8	0.869329	0.718961	0.615595	0.731296	0.85343	0.760828
274	0.868681	0.717751	0.614969	0.731707	0.857648	0.758511
274.2	0.865751	0.718434	0.614363	0.733468	0.854829	0.757676
274.4	0.866963	0.719815	0.613192	0.733139	0.851641	0.757331
274.6	0.867819	0.721586	0.614587	0.733219	0.849494	0.759292
274.8	0.867395	0.721684	0.616559	0.734416	0.851882	0.760731
275	0.869472	0.721737	0.616934	0.735638	0.847381	0.762861
275.2	0.873192	0.722023	0.617013	0.73493	0.847817	0.76472
275.4	0.871696	0.722048	0.616905	0.735463	0.845356	0.762068
275.6	0.87169	0.721161	0.616188	0.736752	0.847906	0.760114
275.8	0.870403	0.721261	0.616099	0.735533	0.851304	0.75978
276	0.867644	0.722263	0.615845	0.736428	0.851513	0.760489
276.2	0.871596	0.722279	0.614874	0.736819	0.854013	0.759565
276.4	0.871747	0.722692	0.61483	0.735984	0.853685	0.761281
276.6	0.872739	0.723475	0.615087	0.734854	0.851884	0.760719
276.8	0.874998	0.723932	0.614258	0.736159	0.853453	0.762131
277	0.873334	0.723672	0.61403	0.734495	0.856793	0.761023
277.2	0.869343	0.724834	0.61474	0.733908	0.859052	0.760862
277.4	0.871225	0.72512	0.615838	0.733779	0.864706	0.761785
277.6	0.87044	0.724645	0.61553	0.735587	0.867003	0.762604
277.8	0.869878	0.725052	0.616156	0.737413	0.86361	0.761211
278	0.873903	0.726034	0.61628	0.738015	0.860383	0.760486
278.2	0.869964	0.724375	0.616429	0.739549	0.858324	0.760125
278.4	0.870383	0.724036	0.61596	0.739347	0.857632	0.759864
278.6	0.872832	0.724101	0.615685	0.737662	0.857106	0.759961
278.8	0.875775	0.723782	0.615836	0.73596	0.855852	0.75984
279	0.87088	0.724084	0.617028	0.735875	0.856375	0.761844
279.2	0.876132	0.725637	0.616978	0.736618	0.854992	0.7628
279.4	0.874835	0.725918	0.616766	0.735105	0.857897	0.765057
279.6	0.874156	0.727376	0.618327	0.735919	0.857152	0.766389
279.8	0.876471	0.728261	0.617913	0.736796	0.860562	0.767127
280	0.880347	0.726262	0.616602	0.736671	0.860749	0.766195
280.2	0.881372	0.726787	0.617036	0.735354	0.864292	0.764997
280.4	0.885005	0.727319	0.61665	0.738304	0.861338	0.764459
280.6	0.884684	0.726653	0.61536	0.73917	0.86466	0.762257
280.8	0.878287	0.725598	0.616045	0.738609	0.866402	0.761748
281	0.877666	0.726751	0.617639	0.739908	0.862732	0.763324
281.2	0.877018	0.726687	0.619787	0.739883	0.861735	0.763479
281.4	0.873442	0.726572	0.621057	0.738459	0.861312	0.761926
281.6	0.87369	0.72536	0.621824	0.738521	0.857846	0.763616
281.8	0.87866	0.725818	0.623333	0.739047	0.85436	0.763483
282	0.875738	0.726994	0.621749	0.737955	0.856208	0.761984
282.2	0.874523	0.727288	0.619534	0.738003	0.856679	0.765063
282.4	0.876072	0.7269	0.619064	0.737747	0.858845	0.76607
282.6	0.87554	0.727522	0.619013	0.738193	0.861453	0.764817
282.8	0.872512	0.727749	0.616325	0.738618	0.864173	0.765537
283	0.87491	0.72795	0.618967	0.739049	0.864208	0.766136
283.2	0.876167	0.727877	0.620867	0.740305	0.863977	0.764422
283.4	0.876869	0.729324	0.621593	0.741766	0.860607	0.764473
283.6	0.879317	0.729649	0.622685	0.74057	0.857679	0.766083
283.8	0.878478	0.73049	0.625109	0.741369	0.861988	0.76766
284	0.87847	0.730881	0.624066	0.7424	0.864933	0.768912
284.2	0.877716	0.730331	0.624118	0.742066	0.864828	0.768608
284.4	0.877592	0.730157	0.623463	0.741581	0.867821	0.769669
284.6	0.876432	0.730458	0.621722	0.742761	0.869923	0.769961
284.8	0.880649	0.729228	0.621569	0.742729	0.87007	0.768112
285	0.87935	0.727924	0.62185	0.741118	0.87158	0.768143
285.2	0.880104	0.728944	0.622041	0.742076	0.868258	0.768588
285.4	0.880762	0.728614	0.623327	0.741868	0.872893	0.766557
285.6	0.880497	0.728636	0.624751	0.74181	0.872024	0.76541
285.8	0.877798	0.730024	0.623584	0.742151	0.867101	0.766055
286	0.878565	0.73016	0.62446	0.743797	0.865364	0.765925
286.2	0.877862	0.729396	0.624863	0.742774	0.871733	0.765268
286.4	0.877403	0.730223	0.624183	0.743389	0.863491	0.767533
286.6	0.877034	0.730351	0.62347	0.742731	0.863408	0.767154
286.8	0.876999	0.730026	0.623146	0.74219	0.865575	0.768229
287	0.880423	0.731347	0.622114	0.742121	0.864063	0.767383
287.2	0.88133	0.732594	0.621444	0.742236	0.86	0.769689
287.4	0.877238	0.733166	0.621083	0.742022	0.861777	0.767129
287.6	0.877215	0.73332	0.621237	0.742812	0.860644	0.768435
287.8	0.879433	0.732429	0.622672	0.74213	0.859042	0.767154
288	0.878161	0.732289	0.623219	0.741171	0.86268	0.766074
288.2	0.876868	0.73179	0.622213	0.741775	0.86401	0.764441
288.4	0.880459	0.730378	0.622128	0.740875	0.865233	0.765435
288.6	0.879797	0.731033	0.624006	0.740924	0.867	0.766014
288.8	0.87782	0.731773	0.62377	0.741958	0.870507	0.768687
289	0.879478	0.731724	0.624003	0.742176	0.87034	0.77152
289.2	0.879776	0.732409	0.626011	0.741531	0.875522	0.770465
289.4	0.884316	0.732772	0.62688	0.742847	0.876715	0.771392
289.6	0.887751	0.733407	0.625994	0.742985	0.874324	0.769818
289.8	0.884329	0.733974	0.624762	0.742653	0.873526	0.768563
290	0.882496	0.734246	0.623151	0.742719	0.873382	0.769359
290.2	0.883049	0.732802	0.621427	0.744085	0.868499	0.769943
290.4	0.879481	0.733168	0.622094	0.744625	0.867016	0.770201
290.6	0.878407	0.732304	0.621251	0.746137	0.867213	0.771817
290.8	0.884817	0.732054	0.623794	0.745188	0.864708	0.770977
291	0.887628	0.731303	0.62412	0.746505	0.866236	0.770091
291.2	0.885425	0.731835	0.62381	0.745845	0.868322	0.771493
291.4	0.886394	0.731718	0.624169	0.746618	0.870351	0.771854
291.6	0.885952	0.731933	0.623659	0.745123	0.873283	0.773508
291.8	0.883998	0.732987	0.622119	0.74611	0.875014	0.775795
292	0.880592	0.733402	0.62287	0.746709	0.873145	0.775757
292.2	0.887067	0.733884	0.624446	0.746309	0.872743	0.775839
292.4	0.888723	0.733883	0.624186	0.744876	0.872908	0.776761
292.6	0.887792	0.734334	0.625923	0.744117	0.871364	0.774762
292.8	0.889699	0.733687	0.625544	0.744267	0.869993	0.772673
293	0.89472	0.735263	0.626357	0.742272	0.875707	0.773499
293.2	0.889128	0.735179	0.627689	0.742836	0.877434	0.772938
293.4	0.88682	0.735934	0.626764	0.743444	0.876519	0.771508
293.6	0.887937	0.735207	0.6263	0.744677	0.879476	0.77116
293.8	0.885315	0.735674	0.628411	0.743625	0.881462	0.771796
294	0.885724	0.734066	0.627045	0.744252	0.875157	0.769917
294.2	0.887104	0.733629	0.625742	0.743863	0.872148	0.773164
294.4	0.887798	0.733497	0.626627	0.743295	0.872705	0.773366
294.6	0.886932	0.734923	0.626653	0.74322	0.8765	0.773061
294.8	0.89148	0.734217	0.624607	0.745357	0.875322	0.773696
295	0.88742	0.734254	0.626772	0.744912	0.876221	0.775037
295.2	0.887035	0.736157	0.627355	0.744776	0.879269	0.773912
295.4	0.887335	0.736916	0.626054	0.745729	0.879361	0.775569
295.6	0.887584	0.736622	0.6265	0.745881	0.876853	0.777466
295.8	0.883171	0.737345	0.626254	0.745138	0.877843	0.778051
296	0.887113	0.737351	0.624327	0.746538	0.877736	0.778782
296.2	0.885412	0.737599	0.624683	0.745824	0.873181	0.776612
296.4	0.887326	0.737468	0.626167	0.746102	0.874382	0.776518
296.6	0.888514	0.737264	0.62541	0.748268	0.878594	0.778076
296.8	0.893332	0.737435	0.627632	0.749196	0.881284	0.77626
297	0.893325	0.738037	0.627071	0.749975	0.881218	0.776571
297.2	0.895913	0.737299	0.624517	0.750676	0.88569	0.777996
297.4	0.893412	0.73675	0.623393	0.750046	0.887549	0.779192
297.6	0.894408	0.736705	0.6229	0.748591	0.882697	0.776757
297.8	0.890876	0.737627	0.621578	0.750101	0.88023	0.777836
298	0.888986	0.737719	0.623321	0.750184	0.883443	0.77685
298.2	0.889109	0.737717	0.625646	0.752277	0.884581	0.777694
298.4	0.889585	0.737618	0.626531	0.753815	0.887017	0.776686
298.6	0.891633	0.738141	0.626712	0.753493	0.889161	0.778675
298.8	0.890081	0.737885	0.627116	0.751857	0.886385	0.779543
299	0.890334	0.738538	0.627566	0.751628	0.883801	0.779517
299.2	0.892332	0.739391	0.628335	0.750854	0.883481	0.778272
299.4	0.893521	0.739826	0.62785	0.750425	0.882107	0.779203
299.6	0.891586	0.739684	0.629515	0.750858	0.880858	0.778556
299.8	0.892999	0.738933	0.630467	0.750613	0.88691	0.779344
300	0.574311	0.528932	0.380539	0.530629	0.578995	0.5365	Step 3
300.2	0.559594	0.514039	0.371004	0.514733	0.564964	0.518734
300.4	0.557407	0.509344	0.36629	0.5074	0.562688	0.509558
300.6	0.556273	0.506027	0.359498	0.501437	0.560522	0.507261
300.8	0.553906	0.502296	0.362793	0.498124	0.559918	0.502509
301	0.549104	0.495912	0.356609	0.490623	0.555708	0.495881
301.2	0.547946	0.493093	0.355008	0.488478	0.555786	0.493921
301.4	0.54699	0.490618	0.354201	0.485363	0.555162	0.492454
301.6	0.545523	0.488082	0.353836	0.484454	0.554444	0.49053
301.8	0.5441	0.486967	0.352447	0.481961	0.553943	0.48907
302	0.543895	0.485914	0.352609	0.480839	0.553293	0.487759
302.2	0.543325	0.484723	0.35105	0.479591	0.552452	0.4855
302.4	0.541689	0.483559	0.349697	0.479354	0.550987	0.484437
302.6	0.541921	0.482185	0.348645	0.47723	0.550171	0.482965
302.8	0.541027	0.480792	0.347459	0.476253	0.54909	0.481168
303	0.539996	0.479357	0.346404	0.4754	0.548558	0.479532
303.2	0.538992	0.47799	0.345754	0.473421	0.548054	0.479659
303.4	0.539669	0.476603	0.345277	0.472035	0.54883	0.477637
303.6	0.537813	0.475947	0.344883	0.470289	0.548576	0.477511
303.8	0.53783	0.474513	0.344139	0.469867	0.547953	0.47708
304	0.537673	0.473366	0.34389	0.468532	0.547587	0.477193
304.2	0.537462	0.473478	0.343453	0.467741	0.547142	0.475746
304.4	0.536604	0.473078	0.342817	0.466597	0.547618	0.474535
304.6	0.536146	0.472371	0.34241	0.46709	0.547198	0.473187
304.8	0.535276	0.471444	0.341482	0.465615	0.546791	0.472226
305	0.534791	0.471213	0.340959	0.465077	0.547103	0.471407
305.2	0.534623	0.471132	0.340988	0.464559	0.546618	0.470862
305.4	0.53377	0.470949	0.340762	0.463545	0.544796	0.47128
305.6	0.534302	0.47035	0.340066	0.461904	0.544478	0.471431
305.8	0.535151	0.470248	0.34073	0.462259	0.544706	0.471419
306	0.534552	0.469035	0.340483	0.461551	0.544073	0.470725
306.2	0.53437	0.467304	0.340485	0.460917	0.543233	0.469978
306.4	0.534597	0.466117	0.339716	0.459622	0.543595	0.469361
306.6	0.534095	0.465932	0.339563	0.459645	0.543647	0.468564
306.8	0.532623	0.465625	0.338376	0.458792	0.543356	0.468048
307	0.533017	0.465523	0.337417	0.458156	0.543311	0.467653
307.2	0.532832	0.46533	0.336654	0.457596	0.54401	0.467744
307.4	0.532224	0.464937	0.336857	0.458644	0.543611	0.467891
307.6	0.532347	0.464154	0.33565	0.45827	0.543094	0.466759
307.8	0.531999	0.463666	0.335371	0.457435	0.542812	0.466315
308	0.53197	0.463653	0.335474	0.457043	0.542244	0.464762
308.2	0.531788	0.463343	0.335549	0.456467	0.542439	0.464688
308.4	0.531636	0.462719	0.33517	0.455497	0.542162	0.464202
308.6	0.53085	0.462285	0.335923	0.454762	0.54195	0.464041
308.8	0.531296	0.46159	0.335542	0.454605	0.541406	0.462752
309	0.530465	0.460935	0.335824	0.454288	0.541121	0.463344
309.2	0.530302	0.459837	0.335376	0.453333	0.540301	0.461938
309.4	0.529965	0.459942	0.335009	0.453127	0.540255	0.46188
309.6	0.530029	0.45984	0.335344	0.452807	0.540032	0.461905
309.8	0.529614	0.459381	0.335662	0.452979	0.539949	0.462714
310	0.529788	0.458996	0.334966	0.451745	0.539771	0.462776
310.2	0.52929	0.459105	0.335127	0.451791	0.539535	0.463365
310.4	0.528955	0.458018	0.335022	0.451837	0.539341	0.462835
310.6	0.528496	0.457532	0.334373	0.451994	0.539991	0.461877
310.8	0.52851	0.456761	0.333825	0.451161	0.540141	0.462512
311	0.527923	0.45671	0.334309	0.450963	0.540477	0.461937
311.2	0.52781	0.45621	0.333445	0.451575	0.540241	0.462044
311.4	0.528193	0.455803	0.333541	0.45048	0.540094	0.461231
311.6	0.527833	0.455516	0.333393	0.450037	0.539155	0.461496
311.8	0.527709	0.456151	0.333438	0.450076	0.539175	0.461081
312	0.527682	0.454519	0.332865	0.450058	0.538259	0.461214
312.2	0.528458	0.454378	0.333016	0.448481	0.538563	0.46075
312.4	0.527828	0.454178	0.33262	0.44887	0.53825	0.461967
312.6	0.528142	0.452896	0.332041	0.448487	0.538151	0.461831
312.8	0.52763	0.451627	0.33204	0.447712	0.538501	0.460976
313	0.52775	0.451382	0.331216	0.447917	0.537685	0.460179
313.2	0.527259	0.451086	0.330546	0.447424	0.537126	0.459548
313.4	0.527785	0.451801	0.330232	0.447112	0.536634	0.458866
313.6	0.527988	0.451807	0.330156	0.446852	0.536796	0.45876
313.8	0.528383	0.452033	0.329915	0.44659	0.536263	0.458819
314	0.527594	0.452782	0.329994	0.445823	0.537438	0.458816
314.2	0.526804	0.453095	0.330316	0.447287	0.537807	0.45848
314.4	0.526342	0.451492	0.330372	0.446914	0.537763	0.45834
314.6	0.525815	0.451654	0.330285	0.447047	0.53761	0.457937
314.8	0.525748	0.451976	0.329633	0.447015	0.537676	0.457679
315	0.526517	0.4512	0.329965	0.447077	0.537228	0.45716
315.2	0.527319	0.449751	0.329741	0.446614	0.537246	0.457212
315.4	0.527073	0.450304	0.329666	0.445267	0.536703	0.45573
315.6	0.527554	0.450276	0.329469	0.445883	0.536743	0.456005
315.8	0.527684	0.44981	0.330492	0.446172	0.53599	0.45562
316	0.52773	0.449806	0.329157	0.445951	0.536494	0.455507
316.2	0.526743	0.450398	0.328771	0.44546	0.536428	0.454816
316.4	0.526464	0.450827	0.327929	0.445949	0.536693	0.45682
316.6	0.526053	0.450774	0.328236	0.444509	0.537895	0.456031
316.8	0.525175	0.449867	0.327048	0.444237	0.538085	0.456412
317	0.524434	0.450195	0.327557	0.444769	0.537713	0.456642
317.2	0.525032	0.450226	0.32819	0.444387	0.536991	0.457369
317.4	0.524825	0.449404	0.329039	0.444059	0.53677	0.454853
317.6	0.524321	0.449085	0.328603	0.444919	0.534984	0.455532
317.8	0.525255	0.449496	0.329081	0.444187	0.534874	0.454965
318	0.524719	0.448723	0.329276	0.443794	0.53493	0.454809
318.2	0.524109	0.447839	0.328672	0.443503	0.535255	0.453814
318.4	0.524949	0.447672	0.327834	0.443827	0.535016	0.455095
318.6	0.525197	0.447174	0.327672	0.443027	0.534474	0.454632
318.8	0.523881	0.446321	0.327808	0.443758	0.534245	0.454566
319	0.524207	0.446665	0.32755	0.4432	0.533727	0.454196
319.2	0.523755	0.447372	0.327363	0.443533	0.533747	0.454405
319.4	0.522714	0.446869	0.327835	0.44402	0.534529	0.454053
319.6	0.522246	0.446956	0.328157	0.444242	0.535751	0.453347
319.8	0.522074	0.447222	0.327613	0.443982	0.535283	0.453452
320	0.52206	0.446371	0.328715	0.443751	0.534492	0.453393
320.2	0.521434	0.445812	0.329202	0.443021	0.533167	0.453455
320.4	0.521563	0.445926	0.328956	0.442167	0.532545	0.45375
320.6	0.522136	0.446217	0.329001	0.440833	0.531828	0.454453
320.8	0.523127	0.446164	0.32905	0.440493	0.531827	0.453476
321	0.522388	0.446365	0.328109	0.44137	0.532581	0.453035
321.2	0.523674	0.445621	0.328246	0.44146	0.533532	0.45325
321.4	0.524323	0.445302	0.327933	0.441529	0.532825	0.453007
321.6	0.524309	0.444356	0.327187	0.44292	0.533425	0.452536
321.8	0.523658	0.444148	0.327004	0.44282	0.534333	0.453744
322	0.524165	0.444167	0.327294	0.443165	0.534412	0.454613
322.2	0.523295	0.444111	0.32642	0.443145	0.534521	0.454314
322.4	0.523308	0.444048	0.326322	0.442838	0.535373	0.454991
322.6	0.523435	0.444205	0.326614	0.442313	0.53496	0.454471
322.8	0.52369	0.444573	0.326841	0.44149	0.534008	0.452971
323	0.523879	0.444897	0.326708	0.440791	0.533585	0.452929
323.2	0.52443	0.444466	0.327194	0.440154	0.533208	0.453038
323.4	0.523674	0.444222	0.32682	0.439467	0.533192	0.450991
323.6	0.522638	0.442998	0.326798	0.439666	0.532754	0.45216
323.8	0.521896	0.441852	0.326624	0.440178	0.53418	0.452364
324	0.522559	0.441052	0.325916	0.439565	0.533981	0.452427
324.2	0.521868	0.441055	0.325899	0.440389	0.53365	0.452541
324.4	0.522223	0.440555	0.326218	0.44066	0.532654	0.452655
324.6	0.523193	0.441624	0.326625	0.439768	0.532423	0.451497
324.8	0.523448	0.441968	0.326547	0.439548	0.530978	0.452185
325	0.523095	0.441898	0.325771	0.439741	0.530248	0.451808
325.2	0.523336	0.442346	0.325488	0.439273	0.529426	0.451335
325.4	0.523303	0.442754	0.325216	0.439491	0.530277	0.451823
325.6	0.522698	0.442272	0.325185	0.439622	0.531026	0.451561
325.8	0.522721	0.441496	0.325731	0.440205	0.530698	0.450955
326	0.52273	0.440921	0.32693	0.439853	0.531777	0.450575
326.2	0.522149	0.44075	0.326703	0.439526	0.532192	0.449566
326.4	0.521947	0.440771	0.326482	0.439559	0.531176	0.450978
326.6	0.522136	0.440829	0.325758	0.439921	0.530419	0.450749
326.8	0.521362	0.441147	0.324538	0.439216	0.530497	0.45062
327	0.520955	0.441381	0.323714	0.439591	0.529647	0.450508
327.2	0.521836	0.441544	0.324103	0.438919	0.530453	0.451341
327.4	0.521825	0.441302	0.324506	0.439881	0.531473	0.450125
327.6	0.521448	0.441269	0.325279	0.439375	0.530932	0.451022
327.8	0.521271	0.44121	0.32556	0.439914	0.531394	0.451342
328	0.520879	0.441073	0.326177	0.440559	0.531365	0.451228
328.2	0.520082	0.440657	0.325671	0.440973	0.531138	0.450265
328.4	0.519902	0.439811	0.325506	0.440011	0.530704	0.450594
328.6	0.51993	0.439705	0.32497	0.440102	0.531379	0.449731
328.8	0.520616	0.440211	0.325151	0.439368	0.531617	0.449788
329	0.520952	0.440396	0.325464	0.438533	0.531624	0.449695
329.2	0.520965	0.43956	0.325505	0.439275	0.531069	0.450449
329.4	0.520774	0.4401	0.325	0.438923	0.531186	0.449989
329.6	0.52036	0.440097	0.324871	0.438471	0.531684	0.450291
329.8	0.520469	0.438946	0.324739	0.438902	0.53102	0.449857
330	0.520756	0.438454	0.324424	0.437992	0.530647	0.450034
330.2	0.520618	0.439183	0.324046	0.437229	0.532048	0.450662
330.4	0.52092	0.439559	0.323864	0.436889	0.531801	0.45053
330.6	0.520991	0.439146	0.324135	0.43757	0.531075	0.451041
330.8	0.520891	0.438998	0.323126	0.437798	0.531599	0.451385
331	0.520592	0.439048	0.323253	0.43877	0.531022	0.451604
331.2	0.520761	0.43946	0.323721	0.439071	0.530382	0.450993
331.4	0.520827	0.438513	0.324246	0.438978	0.530462	0.450738
331.6	0.520809	0.43821	0.323812	0.438277	0.529649	0.450233
331.8	0.520548	0.438784	0.323793	0.437383	0.528926	0.449652
332	0.521098	0.438284	0.322729	0.436274	0.529106	0.44849
332.2	0.521101	0.436733	0.321829	0.436368	0.528502	0.44786
332.4	0.52047	0.436417	0.321229	0.436542	0.527822	0.44834
332.6	0.52017	0.436072	0.321551	0.436511	0.528575	0.447473
332.8	0.520404	0.43602	0.322481	0.436293	0.528925	0.448907
333	0.519623	0.435925	0.322781	0.436523	0.529407	0.449043
333.2	0.519302	0.436776	0.323269	0.435783	0.529179	0.449028
333.4	0.519794	0.436426	0.323835	0.436112	0.529578	0.44934
333.6	0.519737	0.436777	0.323116	0.436433	0.529664	0.449645
333.8	0.519862	0.435566	0.322881	0.43634	0.529285	0.44845
334	0.519252	0.435349	0.322421	0.436054	0.529448	0.448472
334.2	0.519542	0.435335	0.322251	0.436228	0.529639	0.448118
334.4	0.519292	0.436577	0.322226	0.436097	0.529748	0.447385
334.6	0.519649	0.436152	0.32343	0.435128	0.530552	0.446981
334.8	0.519866	0.436804	0.323398	0.435825	0.530105	0.446682
335	0.520155	0.437377	0.3236	0.43574	0.529741	0.44696
335.2	0.519915	0.43678	0.323547	0.435881	0.528844	0.447987
335.4	0.519452	0.436014	0.322793	0.435382	0.529126	0.448371
335.6	0.519346	0.435971	0.322672	0.436199	0.528526	0.448899
335.8	0.518787	0.436201	0.322456	0.435274	0.529926	0.449033
336	0.519199	0.435625	0.322641	0.4363	0.530152	0.449126
336.2	0.519971	0.435511	0.322158	0.435887	0.531458	0.4485
336.4	0.520525	0.435577	0.32282	0.436227	0.530238	0.448124
336.6	0.520606	0.436199	0.322011	0.436107	0.529976	0.44812
336.8	0.521128	0.435912	0.321966	0.436953	0.528752	0.447724
337	0.520254	0.435283	0.322021	0.436443	0.528802	0.446857
337.2	0.52029	0.435946	0.322849	0.43644	0.527585	0.447032
337.4	0.520046	0.43632	0.322292	0.436957	0.527799	0.446377
337.6	0.51941	0.435761	0.322195	0.437392	0.527959	0.447084
337.8	0.519152	0.435222	0.32215	0.43666	0.528067	0.447026
338	0.519129	0.436072	0.321906	0.436842	0.527772	0.447964
338.2	0.518761	0.435447	0.321681	0.436805	0.528669	0.447865
338.4	0.518515	0.434626	0.321856	0.436442	0.528477	0.448052
338.6	0.51934	0.434184	0.321845	0.435528	0.527048	0.447644
338.8	0.52006	0.434585	0.321708	0.435578	0.527397	0.447988
339	0.51968	0.434449	0.322437	0.434899	0.526612	0.44739
339.2	0.520098	0.433977	0.322348	0.435047	0.526107	0.447935
339.4	0.519967	0.43391	0.321946	0.43472	0.526085	0.44872
339.6	0.519273	0.434265	0.322206	0.435133	0.526682	0.447766
339.8	0.518119	0.433766	0.322516	0.43594	0.526622	0.447449
340	0.518411	0.434235	0.321402	0.43578	0.526982	0.446556
340.2	0.516847	0.43443	0.320278	0.435426	0.52684	0.445636
340.4	0.516818	0.434621	0.320265	0.435216	0.527816	0.444469
340.6	0.517005	0.434725	0.320548	0.434453	0.528075	0.444667
340.8	0.516837	0.434476	0.320142	0.433717	0.52691	0.444759
341	0.516589	0.433033	0.321004	0.433887	0.528242	0.445868
341.2	0.517397	0.433638	0.321995	0.433274	0.528159	0.446323
341.4	0.517928	0.432959	0.321985	0.43311	0.527476	0.446223
341.6	0.517819	0.43304	0.321616	0.433081	0.527052	0.446462
341.8	0.518263	0.432627	0.321791	0.432947	0.52707	0.44665
342	0.518764	0.432881	0.321608	0.433069	0.526039	0.44681
342.2	0.518425	0.432915	0.322107	0.433759	0.526405	0.446056
342.4	0.517892	0.43372	0.322237	0.4342	0.526241	0.447029
342.6	0.518637	0.432752	0.322137	0.433776	0.526519	0.446862
342.8	0.517861	0.433731	0.322385	0.433325	0.526942	0.446023
343	0.517643	0.433557	0.323053	0.43369	0.526466	0.445403
343.2	0.517817	0.432875	0.322309	0.434261	0.526701	0.446008
343.4	0.517906	0.431961	0.322799	0.433637	0.526594	0.445992
343.6	0.517338	0.431937	0.322142	0.434704	0.526658	0.445853
343.8	0.518053	0.431608	0.32235	0.434705	0.526754	0.446531
344	0.518276	0.432494	0.321482	0.434172	0.52687	0.446972
344.2	0.51845	0.431875	0.321837	0.433496	0.5262	0.446232
344.4	0.518389	0.432273	0.320715	0.433998	0.525986	0.444987
344.6	0.517952	0.432546	0.32134	0.43329	0.525363	0.445726
344.8	0.517561	0.432057	0.320626	0.433605	0.526065	0.445299
345	0.517536	0.431226	0.319857	0.43327	0.525965	0.445093
345.2	0.516733	0.431564	0.319563	0.434138	0.526274	0.445028
345.4	0.516389	0.431034	0.3207	0.434331	0.526517	0.445293
345.6	0.516716	0.430886	0.320603	0.43489	0.527045	0.445082
345.8	0.516511	0.430655	0.32019	0.4344	0.525675	0.445795
346	0.515948	0.430399	0.321017	0.435201	0.526808	0.445882
346.2	0.516196	0.429758	0.321144	0.434006	0.526239	0.445549
346.4	0.516598	0.430423	0.320664	0.433518	0.52723	0.447078
346.6	0.515974	0.431313	0.320693	0.433148	0.526153	0.446177
346.8	0.516947	0.431495	0.321425	0.433544	0.527375	0.446101
347	0.517689	0.43125	0.320466	0.433266	0.526489	0.446501
347.2	0.517876	0.431754	0.320932	0.433625	0.526808	0.447346
347.4	0.518022	0.432112	0.321154	0.433736	0.525573	0.446462
347.6	0.519226	0.431791	0.321169	0.433418	0.52603	0.446328
347.8	0.518522	0.432026	0.320757	0.433108	0.526186	0.445853
348	0.518026	0.432636	0.3215	0.43292	0.526123	0.445331
348.2	0.517737	0.432361	0.319726	0.432744	0.525833	0.444968
348.4	0.51685	0.431979	0.320302	0.433087	0.525756	0.444959
348.6	0.516458	0.430898	0.319885	0.433591	0.526717	0.445618
348.8	0.517273	0.431215	0.320079	0.433515	0.526046	0.445671
349	0.517298	0.431227	0.319682	0.433502	0.52597	0.44543
349.2	0.517316	0.431612	0.320706	0.433557	0.525923	0.445048
349.4	0.517934	0.430761	0.319717	0.43294	0.526522	0.444736
349.6	0.517706	0.431322	0.319468	0.433116	0.525986	0.444452
349.8	0.517093	0.43079	0.3194	0.433364	0.525672	0.444755
350	0.516626	0.430325	0.319889	0.433811	0.526411	0.444436
350.2	0.517247	0.429695	0.319564	0.433269	0.526182	0.444629
350.4	0.516796	0.429778	0.32014	0.43349	0.52512	0.444777
350.6	0.516329	0.429879	0.320912	0.433639	0.524621	0.445097
350.8	0.516494	0.429712	0.320784	0.434206	0.525816	0.443848
351	0.516486	0.430388	0.320278	0.433784	0.524859	0.444356
351.2	0.515871	0.430117	0.3201	0.435545	0.524825	0.444235
351.4	0.516854	0.430891	0.319508	0.435257	0.525238	0.444564
351.6	0.517541	0.431077	0.319148	0.435175	0.525899	0.444534
351.8	0.516494	0.431416	0.318428	0.434791	0.524821	0.44544
352	0.517322	0.431268	0.31901	0.434637	0.524887	0.444855
352.2	0.51778	0.43099	0.319562	0.433267	0.524651	0.44503
352.4	0.516761	0.430314	0.320232	0.433701	0.524926	0.444567
352.6	0.516129	0.429983	0.320682	0.433119	0.524452	0.444136
352.8	0.516715	0.429297	0.320816	0.433183	0.52413	0.444821
353	0.51619	0.428678	0.32071	0.43297	0.524603	0.44488
353.2	0.515744	0.429195	0.32102	0.432451	0.524217	0.445005
353.4	0.515628	0.429675	0.320801	0.431854	0.525192	0.445416
353.6	0.516066	0.428671	0.320303	0.432006	0.525164	0.444855
353.8	0.515453	0.428387	0.321073	0.432918	0.525758	0.444401
354	0.515505	0.428499	0.320328	0.433268	0.525712	0.445056
354.2	0.515946	0.4284	0.31941	0.433608	0.527076	0.445139
354.4	0.516704	0.42775	0.319034	0.433681	0.525885	0.444168
354.6	0.516411	0.428865	0.318515	0.433914	0.525991	0.445177
354.8	0.516863	0.429093	0.318434	0.432791	0.526203	0.444589
355	0.51689	0.429224	0.318503	0.432519	0.52606	0.443606
355.2	0.516166	0.428451	0.318492	0.433426	0.525181	0.44394
355.4	0.515777	0.428268	0.318969	0.433321	0.525562	0.444184
355.6	0.51572	0.428106	0.319857	0.433053	0.525385	0.443757
355.8	0.515394	0.428952	0.318893	0.433016	0.524528	0.444366
356	0.515735	0.429376	0.318308	0.433328	0.5253	0.445463
356.2	0.515455	0.429373	0.318304	0.432996	0.525848	0.445171
356.4	0.515134	0.4296	0.317527	0.432428	0.524836	0.444827
356.6	0.515327	0.429162	0.317285	0.432061	0.525507	0.444885
356.8	0.515668	0.42792	0.318657	0.432509	0.525858	0.444587
357	0.515403	0.427024	0.319525	0.431963	0.524151	0.444008
357.2	0.515271	0.426794	0.319796	0.431501	0.522924	0.444123
357.4	0.515974	0.426791	0.320288	0.432112	0.52401	0.443902
357.6	0.516261	0.426395	0.319901	0.432902	0.524104	0.443768
357.8	0.516197	0.426959	0.319445	0.432614	0.524385	0.443741
358	0.516678	0.427284	0.318214	0.432625	0.524554	0.443418
358.2	0.517516	0.427799	0.318659	0.433646	0.524907	0.443424
358.4	0.516659	0.428119	0.318365	0.433716	0.523969	0.443583
358.6	0.516238	0.428287	0.318289	0.43252	0.523618	0.443614
358.8	0.515963	0.428207	0.318394	0.433014	0.523483	0.443444
359	0.516101	0.427535	0.319656	0.432496	0.52372	0.443318
359.2	0.515398	0.428067	0.319064	0.431873	0.524282	0.442985
359.4	0.516038	0.427884	0.319009	0.431597	0.52458	0.44298
359.6	0.516147	0.427448	0.319181	0.432218	0.524606	0.443533
359.8	0.516933	0.426966	0.319224	0.432045	0.524761	0.443939
360	0.797883	0.596916	0.531541	0.601724	0.743152	0.690368	Step 4
360.2	0.793444	0.600236	0.520229	0.578499	0.675623	0.669308
360.4	0.79656	0.608929	0.514474	0.580741	0.689524	0.68956
360.6	0.792207	0.618491	0.528538	0.579314	0.712215	0.706364
360.8	0.794709	0.625701	0.529859	0.585425	0.725467	0.724254
361	0.794574	0.631352	0.530519	0.581775	0.720722	0.733265
361.2	0.79583	0.63689	0.5364	0.587021	0.742322	0.74962
361.4	0.796678	0.642342	0.542871	0.591257	0.754801	0.76275
361.6	0.798431	0.646058	0.545707	0.593304	0.763078	0.771186
361.8	0.801828	0.648666	0.551278	0.595077	0.773381	0.77831
362	0.80176	0.652375	0.554277	0.597673	0.782177	0.785026
362.2	0.803829	0.657203	0.55727	0.597911	0.785889	0.79196
362.4	0.804114	0.659414	0.559549	0.599158	0.789071	0.798222
362.6	0.807178	0.661405	0.562875	0.601657	0.793463	0.804182
362.8	0.80772	0.664557	0.561965	0.601298	0.800177	0.80967
363	0.809095	0.666701	0.567347	0.60193	0.805821	0.813824
363.2	0.809675	0.668178	0.568933	0.603715	0.812955	0.819574
363.4	0.810668	0.669402	0.571553	0.604151	0.821662	0.823947
363.6	0.809024	0.672108	0.575421	0.606495	0.825065	0.827525
363.8	0.809835	0.674055	0.580301	0.60988	0.827934	0.831208
364	0.812029	0.676016	0.581035	0.611565	0.833468	0.83571
364.2	0.81423	0.67815	0.584697	0.613008	0.837573	0.838236
364.4	0.81637	0.680985	0.58739	0.6148	0.839718	0.843423
364.6	0.816391	0.683112	0.587024	0.615793	0.846794	0.847751
364.8	0.815053	0.684803	0.58739	0.616091	0.847751	0.85036
365	0.816882	0.685982	0.589153	0.617325	0.853061	0.854759
365.2	0.816953	0.687414	0.590352	0.618652	0.854542	0.857724
365.4	0.817486	0.689211	0.593031	0.6192	0.859942	0.858456
365.6	0.82	0.690102	0.596511	0.620226	0.8661	0.861478
365.8	0.822152	0.692368	0.599023	0.622504	0.869728	0.865461
366	0.822192	0.694423	0.601335	0.623455	0.874838	0.867549
366.2	0.823479	0.696454	0.603313	0.626004	0.878528	0.870795
366.4	0.822605	0.697723	0.604683	0.627034	0.882383	0.875396
366.6	0.826702	0.699679	0.605564	0.62761	0.885829	0.878318
366.8	0.823347	0.699911	0.608161	0.627064	0.893583	0.881494
367	0.824615	0.701361	0.607567	0.627502	0.890728	0.884816
367.2	0.823415	0.701815	0.6089	0.626018	0.896647	0.888626
367.4	0.828328	0.702883	0.611166	0.626611	0.903539	0.890251
367.6	0.821761	0.703337	0.611269	0.626971	0.906563	0.891871
367.8	0.82563	0.70437	0.611209	0.628469	0.908603	0.895456
368	0.825817	0.704769	0.613438	0.629615	0.917851	0.898164
368.2	0.827575	0.705979	0.614959	0.631682	0.921997	0.900457
368.4	0.828606	0.706551	0.614941	0.632013	0.923955	0.904164
368.6	0.835159	0.708007	0.616766	0.632467	0.923835	0.90855
368.8	0.834103	0.71003	0.618291	0.631914	0.927941	0.909835
369	0.833402	0.711308	0.620034	0.632565	0.930146	0.913948
369.2	0.831656	0.713062	0.621168	0.632781	0.933046	0.916691
369.4	0.829108	0.714051	0.621815	0.633968	0.935064	0.917576
369.6	0.828563	0.715943	0.624768	0.63414	0.942357	0.918751
369.8	0.830785	0.716259	0.626528	0.635004	0.945167	0.922965
370	0.835162	0.717428	0.62873	0.637633	0.946599	0.924368
370.2	0.838446	0.718644	0.629867	0.638211	0.953168	0.92698
370.4	0.83729	0.720311	0.632742	0.639377	0.95796	0.931193
370.6	0.835691	0.72147	0.632131	0.641358	0.95818	0.935505
370.8	0.834341	0.722981	0.63186	0.642804	0.959375	0.937248
371	0.835045	0.723065	0.630979	0.64257	0.969483	0.940395
371.2	0.831158	0.724194	0.632266	0.64388	0.965928	0.942008
371.4	0.831848	0.725276	0.631757	0.644557	0.967058	0.944637
371.6	0.832174	0.726359	0.634502	0.646183	0.972516	0.946387
371.8	0.839691	0.72617	0.634567	0.646868	0.977646	0.948768
372	0.835818	0.727489	0.635739	0.648221	0.974431	0.950169
372.2	0.841424	0.727688	0.637875	0.649558	0.980906	0.953687
372.4	0.845094	0.729481	0.639128	0.650857	0.984918	0.954401
372.6	0.848803	0.729722	0.638099	0.650065	0.987633	0.956078
372.8	0.842121	0.731703	0.641892	0.650294	0.991675	0.957994
373	0.843668	0.733949	0.643666	0.650474	0.99896	0.960685
373.2	0.843391	0.735604	0.64392	0.651287	0.999502	0.963251
373.4	0.842795	0.734434	0.646176	0.652277	1.00281	0.966956
373.6	0.842067	0.734493	0.64806	0.653082	1.00712	0.969565
373.8	0.843891	0.734738	0.648434	0.655195	1.00996	0.972152
374	0.844147	0.735342	0.650878	0.656644	1.01054	0.973586
374.2	0.844043	0.73696	0.651505	0.656371	1.01768	0.974302
374.4	0.844358	0.738406	0.651415	0.656116	1.02217	0.97643
374.6	0.84197	0.740134	0.652815	0.656638	1.02346	0.97775
374.8	0.843654	0.741038	0.653041	0.656802	1.02518	0.978122
375	0.844782	0.742038	0.652746	0.656653	1.02742	0.981131
375.2	0.844797	0.742481	0.654006	0.658013	1.02697	0.982463
375.4	0.846367	0.743904	0.654941	0.659315	1.02658	0.984447
375.6	0.847926	0.744161	0.65427	0.660606	1.03256	0.987592
375.8	0.846417	0.745115	0.655687	0.661729	1.0351	0.989417
376	0.846172	0.746019	0.655663	0.661584	1.03463	0.99221
376.2	0.844626	0.745597	0.656359	0.661851	1.04161	0.996351
376.4	0.844719	0.746141	0.657367	0.662556	1.04669	0.998714
376.6	0.845785	0.746255	0.658276	0.663541	1.04313	1.00053
376.8	0.846625	0.746999	0.658237	0.663657	1.04442	1.0047
377	0.845473	0.747826	0.659967	0.663712	1.05296	1.00633
377.2	0.849018	0.749942	0.659909	0.664162	1.05704	1.00849
377.4	0.849564	0.750387	0.658316	0.663719	1.05669	1.00975
377.6	0.853615	0.751847	0.65936	0.663183	1.0658	1.01103
377.8	0.853643	0.753192	0.659659	0.664714	1.06665	1.01148
378	0.855473	0.753668	0.660228	0.665157	1.06846	1.01195
378.2	0.85643	0.752933	0.66062	0.666082	1.06823	1.0143
378.4	0.858804	0.75453	0.661633	0.667184	1.07321	1.01595
378.6	0.855552	0.75582	0.661521	0.667131	1.07253	1.01746
378.8	0.856084	0.755586	0.662211	0.665909	1.07573	1.02106
379	0.858297	0.757298	0.662404	0.667056	1.07634	1.02383
379.2	0.855884	0.758357	0.664856	0.666147	1.07873	1.02573
379.4	0.851617	0.758601	0.668678	0.666228	1.07792	1.02947
379.6	0.851341	0.759452	0.671046	0.667511	1.07957	1.03174
379.8	0.853118	0.760455	0.672916	0.669188	1.08423	1.03055
380	0.851419	0.760105	0.674804	0.670586	1.08708	1.03152
380.2	0.85514	0.76188	0.675353	0.672012	1.08854	1.03266
380.4	0.852491	0.763086	0.673963	0.671372	1.09529	1.03098
380.6	0.85512	0.763819	0.673744	0.671045	1.10018	1.03205
380.8	0.855542	0.765383	0.673288	0.672028	1.10256	1.03609
381	0.857239	0.764897	0.672134	0.672234	1.10681	1.03877
381.2	0.859298	0.765613	0.670766	0.673362	1.11172	1.04056
381.4	0.866324	0.766243	0.670914	0.675319	1.11182	1.04291
381.6	0.86187	0.767103	0.670369	0.676955	1.11393	1.04529
381.8	0.861665	0.766355	0.67287	0.676082	1.11692	1.0476
382	0.859741	0.768229	0.674035	0.676488	1.11947	1.04793
382.2	0.855371	0.768455	0.675547	0.675157	1.12229	1.04854
382.4	0.855811	0.768692	0.675644	0.676182	1.1279	1.05102
382.6	0.862057	0.767398	0.676025	0.675924	1.12815	1.05301
382.8	0.862911	0.768641	0.674278	0.676172	1.1294	1.05327
383	0.863068	0.769272	0.67666	0.676677	1.12958	1.05684
383.2	0.864316	0.770289	0.676726	0.678664	1.13329	1.0601
383.4	0.861497	0.771023	0.679632	0.677954	1.135	1.06133
383.6	0.85789	0.772824	0.681043	0.678066	1.13749	1.06185
383.8	0.859018	0.774234	0.683317	0.679229	1.14251	1.06423
384	0.86255	0.775386	0.682488	0.677548	1.1414	1.06689
384.2	0.861483	0.774782	0.68485	0.677225	1.1408	1.06712
384.4	0.863477	0.776293	0.684152	0.678111	1.14414	1.06898
384.6	0.865757	0.77651	0.6854	0.677865	1.14714	1.07116
384.8	0.864923	0.776092	0.685741	0.6773	1.14448	1.07246
385	0.86208	0.776329	0.685002	0.678937	1.15356	1.07288
385.2	0.860745	0.777136	0.684406	0.679391	1.15841	1.07635
385.4	0.858692	0.775784	0.685209	0.679978	1.15981	1.07948
385.6	0.858856	0.777078	0.684813	0.681499	1.15676	1.08069
385.8	0.856287	0.778379	0.684493	0.681743	1.15996	1.08081
386	0.855939	0.778586	0.687572	0.682815	1.15925	1.08157
386.2	0.859838	0.780424	0.688488	0.682239	1.15986	1.08158
386.4	0.861422	0.782817	0.689344	0.681508	1.16302	1.08256
386.6	0.859344	0.783083	0.692093	0.683348	1.16926	1.08475
386.8	0.86409	0.783757	0.69254	0.683455	1.17353	1.08741
387	0.865217	0.784691	0.69148	0.683304	1.17668	1.08863
387.2	0.86486	0.78306	0.691034	0.684002	1.17558	1.09109
387.4	0.869611	0.783564	0.689924	0.685536	1.1748	1.09136
387.6	0.873039	0.784907	0.688042	0.684047	1.18103	1.09239
387.8	0.873561	0.785014	0.690527	0.685808	1.17921	1.09457
388	0.871795	0.785052	0.691381	0.685538	1.18342	1.09811
388.2	0.870109	0.787407	0.693447	0.687017	1.1898	1.09896
388.4	0.867041	0.787669	0.696295	0.68778	1.19198	1.10058
388.6	0.866331	0.787822	0.696637	0.6878	1.18802	1.1034
388.8	0.86213	0.78889	0.69553	0.687948	1.19507	1.10447
389	0.869453	0.789934	0.696276	0.688397	1.19229	1.10418
389.2	0.869372	0.790171	0.695277	0.688243	1.19112	1.10741
389.4	0.870221	0.791083	0.695126	0.687892	1.1924	1.10927
389.6	0.866267	0.791362	0.696511	0.68776	1.19608	1.10843
389.8	0.870782	0.791465	0.696587	0.686948	1.20073	1.11003
390	0.867589	0.792551	0.695095	0.688991	1.20202	1.1117
390.2	0.868779	0.793588	0.696185	0.689174	1.20867	1.11238
390.4	0.866723	0.794668	0.695034	0.689873	1.21292	1.11376
390.6	0.869227	0.794399	0.693812	0.690182	1.21564	1.11538
390.8	0.866714	0.794902	0.695822	0.690846	1.21491	1.11737
391	0.866058	0.794223	0.697463	0.689452	1.22074	1.12125
391.2	0.864047	0.794072	0.696742	0.69018	1.22132	1.12191
391.4	0.865987	0.793623	0.699985	0.691679	1.22305	1.12528
391.6	0.866239	0.79562	0.701997	0.694495	1.22305	1.12859
391.8	0.867631	0.794743	0.700914	0.69548	1.22534	1.12835
392	0.867762	0.796721	0.702951	0.696716	1.22743	1.12758
392.2	0.871753	0.797634	0.704033	0.69684	1.2311	1.13038
392.4	0.872159	0.798392	0.701904	0.695306	1.23276	1.12952
392.6	0.875172	0.79863	0.701189	0.69377	1.23412	1.13052
392.8	0.876306	0.801694	0.702109	0.693913	1.2379	1.13399
393	0.875833	0.800692	0.701209	0.695196	1.23589	1.13679
393.2	0.874814	0.801473	0.701731	0.695478	1.2346	1.13752
393.4	0.874034	0.801313	0.703253	0.695147	1.24219	1.13938
393.6	0.871319	0.801212	0.705291	0.696933	1.24535	1.14079
393.8	0.871099	0.800675	0.706528	0.696921	1.2448	1.1419
394	0.870913	0.802564	0.706538	0.69644	1.25129	1.14303
394.2	0.870789	0.803596	0.706996	0.696951	1.25558	1.14499
394.4	0.873648	0.80355	0.707543	0.698104	1.25597	1.14769
394.6	0.874094	0.805137	0.705464	0.697446	1.25995	1.14849
394.8	0.873628	0.805746	0.703274	0.698292	1.25748	1.15003
395	0.879519	0.805287	0.704113	0.698288	1.26115	1.15098
395.2	0.884606	0.804628	0.705473	0.698291	1.25855	1.15288
395.4	0.881687	0.806398	0.705617	0.698473	1.25551	1.15257
395.6	0.88597	0.805858	0.708135	0.697966	1.25849	1.15354
395.8	0.885586	0.805985	0.710224	0.698579	1.26499	1.15401
396	0.88153	0.80698	0.710012	0.698481	1.26406	1.15614
396.2	0.881749	0.808656	0.709173	0.698562	1.26893	1.156
396.4	0.883585	0.809324	0.709116	0.698884	1.27221	1.15836
396.6	0.877436	0.809053	0.709115	0.698997	1.27477	1.15921
396.8	0.877384	0.808839	0.709502	0.698881	1.27662	1.16042
397	0.878789	0.809235	0.710511	0.700818	1.28121	1.16122
397.2	0.875628	0.808952	0.710935	0.701181	1.28278	1.16295
397.4	0.879014	0.809447	0.713728	0.701429	1.28376	1.16437
397.6	0.882933	0.811562	0.713549	0.701906	1.28181	1.16564
397.8	0.888099	0.812634	0.71425	0.700919	1.28563	1.16879
398	0.889576	0.812806	0.714789	0.700217	1.2842	1.17136
398.2	0.892445	0.812759	0.715581	0.700494	1.28717	1.17292
398.4	0.887711	0.812868	0.712946	0.702048	1.28909	1.17356
398.6	0.886653	0.812841	0.712627	0.702898	1.29168	1.17758
398.8	0.885812	0.813419	0.712989	0.704479	1.29166	1.17865
399	0.887645	0.814659	0.712954	0.703886	1.29411	1.17931
399.2	0.885322	0.815935	0.712575	0.704985	1.29702	1.1798
[truncated: 1,603 more rows]

## Sheet: Table S4C
	Binding (nm)
	Formaldehyde-containing buffer concentration (mM)
Time (s)	0	0.049	0.246	0.615	1.23	1.845	2.46	3.69	4.92	7.38
0	1.7069	1.86605	1.96682	1.77337	1.52937	1.67716	1.65527	1.87144	1.75094	1.92713
0.2	1.69683	1.85837	1.9593	1.76092	1.51729	1.66273	1.64449	1.8591	1.7391	1.91938
0.4	1.69394	1.85436	1.95517	1.75349	1.51758	1.65771	1.63702	1.85729	1.73146	1.9138
0.6	1.68812	1.85129	1.9477	1.74708	1.50872	1.65432	1.63284	1.85059	1.72516	1.91379
0.8	1.68335	1.84264	1.94251	1.74391	1.50603	1.64463	1.62803	1.84211	1.71606	1.90646
1	1.67691	1.83816	1.93736	1.73652	1.50087	1.63591	1.62062	1.83646	1.70787	1.90042
1.2	1.67227	1.83324	1.93162	1.73195	1.49732	1.63037	1.61597	1.83235	1.70083	1.89592
1.4	1.66879	1.82929	1.92678	1.72798	1.49236	1.62405	1.61146	1.82739	1.69356	1.89084
1.6	1.66467	1.82449	1.92243	1.72401	1.48912	1.61778	1.60627	1.82256	1.68585	1.88425
1.8	1.66061	1.82152	1.91834	1.71899	1.48519	1.61276	1.60083	1.81826	1.67893	1.87827
2	1.65782	1.81834	1.91378	1.7151	1.48124	1.60889	1.59623	1.81368	1.67399	1.87317
2.2	1.65525	1.81469	1.91168	1.71212	1.47748	1.60482	1.59079	1.80847	1.66701	1.86665
2.4	1.6516	1.81148	1.90808	1.70893	1.47478	1.60013	1.58607	1.80283	1.66034	1.85994
2.6	1.64908	1.80864	1.90544	1.7053	1.47225	1.59524	1.58076	1.79762	1.65417	1.85312
2.8	1.64736	1.80589	1.90214	1.70339	1.46936	1.592	1.57678	1.79307	1.64781	1.84696
3	1.64524	1.80247	1.89956	1.70102	1.46702	1.58818	1.57264	1.78817	1.63905	1.84029
3.2	1.64255	1.8013	1.8967	1.69701	1.46374	1.58531	1.56816	1.78333	1.63143	1.83375
3.4	1.63997	1.79775	1.89437	1.69347	1.46026	1.58169	1.56442	1.77861	1.62382	1.8277
3.6	1.63846	1.79657	1.89223	1.69089	1.4569	1.57997	1.56058	1.77535	1.61672	1.82199
3.8	1.63603	1.79381	1.89032	1.68771	1.45403	1.57646	1.5562	1.77143	1.60905	1.81591
4	1.63363	1.79127	1.88888	1.68489	1.4516	1.57337	1.55236	1.76645	1.60205	1.8093
4.2	1.63117	1.78811	1.88704	1.68263	1.44966	1.56924	1.54883	1.76286	1.59575	1.80297
4.4	1.62931	1.78624	1.88608	1.67975	1.4471	1.56675	1.54417	1.75884	1.58921	1.79594
4.6	1.6268	1.78135	1.88365	1.67784	1.44469	1.56445	1.54103	1.75398	1.5821	1.7892
4.8	1.62474	1.77909	1.88255	1.67354	1.44276	1.56136	1.53862	1.75002	1.57545	1.78258
5	1.62234	1.77731	1.88008	1.67093	1.44047	1.55939	1.53597	1.74648	1.56863	1.77612
5.2	1.62137	1.77378	1.8777	1.66768	1.43821	1.55754	1.53236	1.74232	1.56049	1.76976
5.4	1.61964	1.77141	1.875	1.66502	1.43628	1.5553	1.52997	1.73893	1.55337	1.76306
5.6	1.61829	1.77008	1.87331	1.66185	1.43442	1.55204	1.52714	1.73572	1.54677	1.75664
5.8	1.61751	1.7674	1.87254	1.66017	1.43306	1.55	1.52341	1.73218	1.53994	1.7507
6	1.61736	1.76424	1.87097	1.65735	1.43079	1.54693	1.51922	1.72898	1.53175	1.74286
6.2	1.61616	1.76249	1.87024	1.65495	1.42942	1.54425	1.51526	1.72472	1.52538	1.73527
6.4	1.61527	1.76035	1.86894	1.65253	1.42817	1.54159	1.51087	1.72116	1.51745	1.72849
6.6	1.61378	1.75828	1.86823	1.65037	1.42687	1.53898	1.50686	1.71669	1.50954	1.72046
6.8	1.61182	1.75582	1.86587	1.64847	1.42443	1.53665	1.50306	1.71225	1.50321	1.71345
7	1.60973	1.75439	1.86406	1.64557	1.42282	1.53543	1.49938	1.70815	1.49644	1.70716
7.2	1.60758	1.75175	1.86172	1.64426	1.4203	1.53269	1.49692	1.70449	1.48785	1.70048
7.4	1.6059	1.7501	1.8602	1.64243	1.41855	1.52989	1.494	1.70019	1.48042	1.69364
7.6	1.60411	1.74821	1.85826	1.64093	1.41615	1.52798	1.48959	1.697	1.47494	1.68683
7.8	1.60311	1.74696	1.8566	1.63858	1.41492	1.52554	1.48592	1.69406	1.46699	1.67919
8	1.60248	1.74481	1.85573	1.63647	1.41248	1.52256	1.48199	1.68979	1.45975	1.67038
8.2	1.60204	1.74325	1.85531	1.63393	1.41051	1.52137	1.47749	1.6863	1.45456	1.66271
8.4	1.60104	1.74158	1.85341	1.6318	1.40837	1.51893	1.47382	1.68285	1.44996	1.65492
8.6	1.60045	1.73938	1.85269	1.62936	1.40731	1.51661	1.47042	1.67898	1.44407	1.64882
8.8	1.6002	1.73815	1.85181	1.62769	1.40513	1.51495	1.46663	1.6753	1.43909	1.64184
9	1.59775	1.73653	1.85032	1.62647	1.4033	1.51188	1.4629	1.67195	1.43367	1.63493
9.2	1.59581	1.73557	1.84825	1.62423	1.40139	1.50791	1.45886	1.66837	1.42792	1.62722
9.4	1.59395	1.73297	1.84717	1.62279	1.39826	1.50635	1.45526	1.66497	1.42115	1.62039
9.6	1.59226	1.73148	1.84574	1.62036	1.39566	1.50455	1.45194	1.66079	1.41511	1.61314
9.8	1.59042	1.72964	1.84394	1.6178	1.39353	1.50154	1.44941	1.65711	1.41015	1.6056
10	1.58978	1.72893	1.84274	1.61584	1.39186	1.49938	1.44563	1.65385	1.40542	1.59966
10.2	1.58848	1.72646	1.84058	1.61409	1.39009	1.49866	1.44323	1.64963	1.40019	1.59277
10.4	1.58796	1.72563	1.83938	1.61245	1.38978	1.49615	1.43982	1.64556	1.39561	1.58563
10.6	1.5875	1.72445	1.83796	1.61115	1.38914	1.49351	1.43611	1.64347	1.39094	1.57836
10.8	1.58714	1.72171	1.83666	1.61026	1.38704	1.49218	1.43233	1.63922	1.38628	1.57177
11	1.58552	1.71972	1.8353	1.60936	1.38563	1.48982	1.42893	1.63567	1.3804	1.56446
11.2	1.58536	1.71788	1.83433	1.60767	1.38404	1.48643	1.42571	1.63117	1.37553	1.55627
11.4	1.58464	1.71658	1.8328	1.60605	1.3823	1.48414	1.42253	1.62792	1.37064	1.54976
11.6	1.58255	1.71527	1.83219	1.60442	1.37866	1.48207	1.41961	1.62318	1.36599	1.54278
11.8	1.5802	1.71512	1.83085	1.60289	1.37782	1.47915	1.41625	1.61956	1.36032	1.53552
12	1.57954	1.71349	1.82959	1.6002	1.37719	1.47692	1.41387	1.61579	1.3564	1.52774
12.2	1.57759	1.71372	1.82864	1.59886	1.37583	1.47461	1.40983	1.61278	1.35159	1.52166
12.4	1.57614	1.71272	1.82813	1.59775	1.37443	1.4715	1.40643	1.60863	1.34775	1.51388
12.6	1.57556	1.71187	1.82644	1.59631	1.37495	1.46913	1.40431	1.60457	1.34339	1.50655
12.8	1.57446	1.71162	1.82574	1.5949	1.37284	1.46801	1.40135	1.60118	1.33989	1.5005
13	1.5738	1.71033	1.82425	1.59371	1.37044	1.46629	1.39772	1.5974	1.33628	1.49316
13.2	1.57325	1.70837	1.8234	1.59217	1.3688	1.46455	1.3953	1.59458	1.33169	1.48611
13.4	1.57204	1.7069	1.82174	1.59014	1.36644	1.46369	1.39192	1.59077	1.32757	1.47962
13.6	1.57058	1.70636	1.82061	1.58957	1.36339	1.46188	1.38859	1.58805	1.32429	1.47214
13.8	1.5705	1.70407	1.81987	1.58759	1.36234	1.45898	1.38578	1.58424	1.32002	1.46413
14	1.56924	1.70269	1.81903	1.58689	1.36085	1.45658	1.38387	1.58035	1.31568	1.45802
14.2	1.5673	1.70154	1.81749	1.58573	1.3589	1.45496	1.3801	1.5761	1.3121	1.45076
14.4	1.56582	1.69989	1.81687	1.58492	1.35706	1.45245	1.37826	1.57265	1.30763	1.44441
14.6	1.56523	1.69758	1.81556	1.5832	1.35598	1.4507	1.37487	1.56937	1.3036	1.43896
14.8	1.56309	1.69716	1.8133	1.58315	1.35445	1.44858	1.3722	1.56644	1.29979	1.43356
15	1.56168	1.69547	1.81205	1.58119	1.35251	1.44621	1.3683	1.56215	1.29588	1.42649
15.2	1.56113	1.69527	1.81177	1.57985	1.35028	1.44345	1.36505	1.55925	1.29154	1.42114
15.4	1.56079	1.69536	1.81028	1.57817	1.34939	1.44117	1.36195	1.55602	1.28815	1.41423
15.6	1.55966	1.69499	1.80859	1.57711	1.34819	1.43822	1.35872	1.55277	1.28424	1.40844
15.8	1.56	1.69331	1.80772	1.57516	1.34669	1.43577	1.35539	1.54995	1.28232	1.40273
16	1.55844	1.69355	1.80713	1.57491	1.3453	1.43376	1.35282	1.54686	1.27812	1.39686
16.2	1.55819	1.69152	1.80437	1.57368	1.34508	1.43196	1.34961	1.54281	1.27557	1.39058
16.4	1.55689	1.68922	1.80279	1.57308	1.34439	1.4307	1.34667	1.53992	1.27223	1.38513
16.6	1.55589	1.68755	1.80191	1.57256	1.34255	1.42953	1.34516	1.53624	1.26931	1.38005
16.8	1.55418	1.68708	1.80164	1.57244	1.34104	1.42866	1.34276	1.5327	1.26475	1.37423
17	1.5538	1.68582	1.79947	1.57083	1.34009	1.42695	1.33958	1.53043	1.2624	1.37006
17.2	1.55247	1.68511	1.79834	1.57006	1.33763	1.42508	1.3378	1.52685	1.25862	1.36425
17.4	1.5509	1.68528	1.79802	1.56911	1.33582	1.4229	1.33514	1.52332	1.25622	1.3591
17.6	1.55004	1.68479	1.79774	1.5681	1.33499	1.42049	1.332	1.52031	1.25226	1.35308
17.8	1.54917	1.6837	1.79541	1.56648	1.3342	1.41847	1.32919	1.51705	1.2503	1.34762
18	1.54823	1.68338	1.79417	1.56526	1.33312	1.41678	1.32608	1.51318	1.2466	1.34167
18.2	1.54682	1.68305	1.7938	1.56383	1.33267	1.41482	1.32263	1.51027	1.24326	1.33653
18.4	1.54679	1.68236	1.79249	1.563	1.33234	1.41217	1.31991	1.50743	1.24039	1.33161
18.6	1.54594	1.68124	1.79101	1.5612	1.33119	1.41132	1.31742	1.50513	1.23786	1.32693
18.8	1.54513	1.68088	1.79	1.56008	1.32999	1.40905	1.31429	1.50268	1.23423	1.32209
19	1.54434	1.67988	1.78956	1.55831	1.32865	1.4075	1.31238	1.49906	1.23122	1.3178
19.2	1.54377	1.67864	1.78839	1.55759	1.32783	1.4059	1.31095	1.49631	1.22842	1.31294
19.4	1.5435	1.67699	1.78641	1.55592	1.32623	1.40543	1.30752	1.49321	1.22486	1.30831
19.6	1.54364	1.67649	1.78467	1.55482	1.32593	1.40287	1.30573	1.48988	1.22225	1.30352
19.8	1.5423	1.67616	1.7832	1.55455	1.32394	1.40167	1.30323	1.48753	1.2197	1.2989
20	1.54069	1.67443	1.78096	1.55427	1.32233	1.39999	1.30032	1.48492	1.21729	1.29352
20.2	1.54037	1.67413	1.77894	1.55222	1.32116	1.39851	1.29718	1.48182	1.21541	1.28857
20.4	1.53895	1.67385	1.77744	1.55204	1.32017	1.39501	1.29508	1.47901	1.21339	1.28403
20.6	1.5375	1.67262	1.77652	1.55128	1.3179	1.39399	1.29197	1.47666	1.2108	1.2811
20.8	1.53834	1.67159	1.77634	1.55013	1.3174	1.39287	1.29024	1.47324	1.20703	1.27668
21	1.53877	1.67102	1.77585	1.5489	1.31601	1.39025	1.28715	1.47127	1.20479	1.27294
21.2	1.53816	1.66969	1.77501	1.54819	1.31504	1.3877	1.28495	1.46855	1.20174	1.26933
21.4	1.5375	1.66769	1.77448	1.54686	1.3135	1.38715	1.28312	1.46556	1.19916	1.26545
21.6	1.53623	1.66788	1.77264	1.5461	1.31236	1.38553	1.2802	1.46266	1.19725	1.26148
21.8	1.53445	1.66652	1.77086	1.54487	1.31133	1.38328	1.27757	1.46052	1.19626	1.25835
22	1.53344	1.66584	1.76966	1.54407	1.31033	1.38299	1.27545	1.45794	1.19317	1.25392
22.2	1.53176	1.6654	1.76975	1.54325	1.30858	1.38129	1.27273	1.45643	1.19126	1.24968
22.4	1.53107	1.66457	1.76872	1.54211	1.30636	1.37912	1.27008	1.45439	1.18827	1.24492
22.6	1.53006	1.66331	1.76886	1.54114	1.30583	1.37748	1.26765	1.45086	1.18585	1.24012
22.8	1.53045	1.66215	1.76722	1.54021	1.30504	1.375	1.26509	1.44744	1.18331	1.23561
23	1.52906	1.66175	1.76608	1.53958	1.3034	1.37234	1.26262	1.4443	1.18172	1.23219
23.2	1.52892	1.66064	1.76435	1.53923	1.30246	1.37119	1.25982	1.4412	1.17956	1.22822
23.4	1.52838	1.6607	1.76294	1.53818	1.30277	1.36989	1.25696	1.4388	1.17795	1.22527
23.6	1.52869	1.6605	1.76213	1.53732	1.30195	1.36754	1.25488	1.43719	1.17641	1.22115
23.8	1.52708	1.66049	1.76113	1.53529	1.30074	1.36569	1.25276	1.43561	1.17422	1.21831
24	1.52729	1.65902	1.75972	1.53372	1.30024	1.36467	1.25107	1.43329	1.17075	1.21414
24.2	1.52686	1.65916	1.75848	1.5322	1.29898	1.36196	1.24871	1.43028	1.16861	1.21069
24.4	1.52629	1.65878	1.75743	1.53046	1.29772	1.3606	1.24654	1.42836	1.16667	1.2076
24.6	1.52518	1.65728	1.75578	1.53019	1.29618	1.35909	1.24435	1.42625	1.16407	1.20563
24.8	1.52487	1.65557	1.75562	1.53028	1.2951	1.35772	1.24155	1.42383	1.16254	1.20152
25	1.52436	1.65597	1.75599	1.52968	1.29462	1.35574	1.23903	1.42186	1.16198	1.19844
25.2	1.5235	1.65439	1.7556	1.52909	1.29342	1.35479	1.23754	1.41972	1.1591	1.19582
25.4	1.52268	1.65364	1.75463	1.52955	1.29221	1.35311	1.2361	1.41708	1.15679	1.19208
25.6	1.52233	1.65315	1.75356	1.52755	1.29204	1.35258	1.23335	1.41423	1.1558	1.18857
25.8	1.52101	1.65332	1.75206	1.52637	1.291	1.35089	1.23177	1.41207	1.15398	1.18457
26	1.51992	1.65171	1.75062	1.52485	1.28967	1.34862	1.22885	1.40881	1.15214	1.18113
26.2	1.51881	1.65104	1.74878	1.52355	1.28934	1.34706	1.22607	1.40695	1.1515	1.17699
26.4	1.51859	1.64973	1.74791	1.52178	1.28838	1.34485	1.22304	1.40519	1.15003	1.17395
26.6	1.51829	1.64875	1.74721	1.52148	1.28661	1.34284	1.22097	1.40386	1.14796	1.17038
26.8	1.51789	1.64842	1.74637	1.52081	1.28603	1.3418	1.21837	1.40207	1.14577	1.16871
27	1.51722	1.64822	1.74518	1.5197	1.28434	1.34137	1.21642	1.40129	1.14378	1.16578
27.2	1.51751	1.64748	1.74389	1.51859	1.28332	1.33927	1.21498	1.39866	1.14197	1.16311
27.4	1.51623	1.64788	1.74226	1.5184	1.28268	1.33794	1.21301	1.3961	1.14025	1.16091
27.6	1.51578	1.64718	1.74112	1.51815	1.28151	1.33634	1.21115	1.39404	1.1383	1.15818
27.8	1.51553	1.64636	1.74013	1.51661	1.27944	1.3349	1.20894	1.39215	1.13622	1.15518
28	1.51527	1.64551	1.73934	1.51638	1.27917	1.33344	1.2068	1.38945	1.13483	1.15229
28.2	1.51439	1.64546	1.73863	1.51581	1.27791	1.33295	1.20278	1.38773	1.13287	1.14961
28.4	1.51339	1.64389	1.73799	1.51466	1.27685	1.33245	1.20074	1.38561	1.13121	1.14713
28.6	1.51218	1.64396	1.73671	1.51317	1.27623	1.33112	1.19921	1.38304	1.12968	1.14515
28.8	1.51171	1.64342	1.73607	1.51296	1.2751	1.32972	1.19742	1.38115	1.12817	1.14261
29	1.51085	1.64264	1.73488	1.51259	1.27461	1.32747	1.1956	1.37997	1.12599	1.13974
29.2	1.51005	1.64107	1.73376	1.51274	1.2742	1.32595	1.19455	1.37898	1.12435	1.13751
29.4	1.51117	1.64137	1.7334	1.51215	1.27275	1.32444	1.19212	1.37783	1.12225	1.13389
29.6	1.51145	1.64063	1.73331	1.51236	1.27158	1.32254	1.18963	1.3761	1.1206	1.13059
29.8	1.51146	1.63971	1.73199	1.51172	1.2714	1.32147	1.18752	1.3735	1.11899	1.12804
30	1.51081	1.63965	1.73078	1.51075	1.26928	1.32095	1.18494	1.37049	1.11791	1.12491
30.2	1.51053	1.63939	1.72895	1.50947	1.26796	1.31941	1.18277	1.36738	1.11545	1.12273
30.4	1.50989	1.63824	1.72859	1.50896	1.26735	1.31698	1.18118	1.36529	1.1151	1.11958
30.6	1.5089	1.63692	1.72628	1.5069	1.26702	1.31594	1.17887	1.36385	1.11306	1.1175
30.8	1.50835	1.63577	1.72603	1.50579	1.26542	1.31424	1.17654	1.36284	1.1112	1.11493
31	1.50756	1.63482	1.72584	1.5048	1.26504	1.31223	1.17538	1.36088	1.1091	1.11278
31.2	1.50757	1.63437	1.72619	1.50442	1.26454	1.31106	1.17309	1.35914	1.10863	1.11018
31.4	1.50609	1.63392	1.72483	1.50315	1.2635	1.31015	1.17059	1.35801	1.10629	1.10914
31.6	1.50566	1.63436	1.72542	1.5029	1.2626	1.30868	1.16958	1.35616	1.1054	1.1077
31.8	1.50466	1.63415	1.72391	1.50223	1.26232	1.30778	1.16814	1.35336	1.10416	1.1058
32	1.50455	1.63389	1.72264	1.50142	1.26047	1.30603	1.16529	1.35192	1.10302	1.10338
32.2	1.50348	1.63346	1.72199	1.49968	1.259	1.30448	1.16398	1.34998	1.10085	1.10056
32.4	1.5034	1.6334	1.72044	1.49932	1.25705	1.30302	1.1624	1.34833	1.09998	1.09829
32.6	1.50336	1.6324	1.71915	1.49924	1.2559	1.30116	1.16047	1.34661	1.09878	1.09472
32.8	1.50219	1.6322	1.71886	1.49809	1.25458	1.2995	1.15747	1.34509	1.09686	1.09231
33	1.50222	1.63144	1.71766	1.49741	1.25462	1.29804	1.15592	1.34341	1.09499	1.09029
33.2	1.50204	1.63144	1.7165	1.49748	1.25271	1.29658	1.15333	1.34152	1.0942	1.08839
33.4	1.50178	1.6302	1.71617	1.49612	1.25332	1.29503	1.15078	1.33951	1.09207	1.08592
33.6	1.50084	1.63016	1.71524	1.49546	1.25175	1.29494	1.14842	1.33746	1.09086	1.08448
33.8	1.50121	1.62941	1.71368	1.4949	1.25089	1.29336	1.14706	1.33565	1.09179	1.08266
34	1.50024	1.62932	1.71287	1.49441	1.25028	1.29226	1.14526	1.33411	1.09084	1.08025
34.2	1.49935	1.62903	1.71207	1.49365	1.25024	1.29131	1.14263	1.3328	1.09013	1.07844
34.4	1.49817	1.62875	1.71092	1.49299	1.24959	1.29006	1.14229	1.33037	1.08958	1.07602
34.6	1.49808	1.62783	1.71019	1.49179	1.24975	1.28795	1.1408	1.32866	1.08782	1.07409
34.8	1.49804	1.62625	1.71094	1.49144	1.24953	1.28749	1.1391	1.32768	1.08524	1.07181
35	1.49839	1.62538	1.71019	1.49032	1.24927	1.28654	1.13628	1.32634	1.08373	1.0706
35.2	1.49854	1.62438	1.70949	1.48896	1.24891	1.28368	1.13506	1.32436	1.08161	1.06703
35.4	1.49911	1.62415	1.70917	1.48884	1.24794	1.28213	1.13234	1.32383	1.08067	1.06508
35.6	1.49788	1.62386	1.70926	1.48785	1.24663	1.28108	1.13028	1.32234	1.08017	1.0628
35.8	1.49698	1.62434	1.70744	1.4873	1.24599	1.27935	1.12893	1.32065	1.07828	1.06119
36	1.49572	1.62363	1.7065	1.48775	1.24514	1.27753	1.12778	1.31906	1.0769	1.05868
36.2	1.4948	1.62252	1.70593	1.48749	1.24344	1.27694	1.12662	1.31775	1.07568	1.05789
36.4	1.49349	1.62206	1.7054	1.48684	1.24206	1.27583	1.12545	1.31618	1.07442	1.05617
36.6	1.49383	1.62174	1.70409	1.48606	1.24177	1.27372	1.12323	1.31441	1.07361	1.05444
36.8	1.49292	1.62121	1.70333	1.4847	1.24078	1.27141	1.12116	1.3126	1.07277	1.05294
37	1.4931	1.62058	1.70245	1.48277	1.23961	1.27018	1.11982	1.31153	1.07155	1.05127
37.2	1.49268	1.62064	1.70141	1.48199	1.23954	1.26975	1.11787	1.3104	1.07108	1.04932
37.4	1.49283	1.61973	1.70114	1.48165	1.23852	1.26882	1.11588	1.30875	1.06971	1.04849
37.6	1.49168	1.61842	1.70001	1.48072	1.2372	1.26826	1.11492	1.30785	1.06859	1.04717
37.8	1.49137	1.61691	1.6994	1.48005	1.23552	1.26768	1.11419	1.30628	1.0678	1.04412
38	1.49061	1.61619	1.69834	1.48051	1.23348	1.26665	1.11215	1.30427	1.06683	1.04218
38.2	1.49016	1.61459	1.69805	1.47933	1.23211	1.26451	1.11088	1.30248	1.06569	1.04085
38.4	1.48956	1.61518	1.69669	1.47885	1.23174	1.26327	1.10916	1.30105	1.06425	1.03826
38.6	1.49043	1.61526	1.69629	1.47889	1.23091	1.2619	1.10683	1.29971	1.06279	1.036
38.8	1.49058	1.61526	1.69501	1.47879	1.23108	1.26056	1.10402	1.29866	1.0619	1.03533
39	1.49019	1.61445	1.69525	1.47754	1.23098	1.25975	1.10237	1.29693	1.0616	1.03349
39.2	1.49065	1.61537	1.6943	1.47713	1.2301	1.25834	1.09996	1.29614	1.06058	1.0312
39.4	1.48977	1.61348	1.69346	1.47525	1.22949	1.25674	1.09874	1.29488	1.05997	1.03078
39.6	1.48927	1.61272	1.69334	1.47442	1.22916	1.25593	1.09715	1.29264	1.05908	1.02994
39.8	1.48806	1.61231	1.69445	1.47365	1.22832	1.25496	1.09559	1.29172	1.05803	1.0282
40	1.48805	1.61215	1.69276	1.47277	1.22801	1.25315	1.09409	1.2906	1.05719	1.027
40.2	1.48642	1.61072	1.69233	1.47159	1.22718	1.25262	1.09229	1.28813	1.05567	1.0258
40.4	1.48661	1.60998	1.69193	1.47148	1.22601	1.25223	1.08993	1.28685	1.05464	1.0238
40.6	1.48516	1.60946	1.69052	1.47097	1.22512	1.25133	1.08826	1.28593	1.05331	1.02167
40.8	1.48512	1.60931	1.68844	1.47094	1.22426	1.25004	1.0869	1.28468	1.05286	1.02019
41	1.48379	1.60895	1.68764	1.47036	1.2227	1.24895	1.08494	1.28298	1.05155	1.0188
41.2	1.48358	1.60875	1.68572	1.47032	1.22189	1.24778	1.08311	1.28231	1.05096	1.01735
41.4	1.48297	1.60878	1.68553	1.46882	1.22125	1.2464	1.0826	1.28021	1.05018	1.01465
41.6	1.48347	1.60871	1.6849	1.46791	1.22006	1.24412	1.08092	1.27885	1.04874	1.01417
41.8	1.48284	1.60835	1.68475	1.46686	1.21899	1.24346	1.07879	1.27706	1.04711	1.01186
42	1.4828	1.60765	1.68425	1.46593	1.21874	1.24186	1.07703	1.27555	1.04656	1.01059
42.2	1.48281	1.60632	1.68455	1.46585	1.21816	1.24043	1.07572	1.27417	1.0451	1.00848
42.4	1.48189	1.60621	1.68329	1.46629	1.21679	1.23889	1.07358	1.27413	1.04479	1.00806
42.6	1.48112	1.60508	1.68258	1.46553	1.21594	1.23827	1.07277	1.27303	1.04465	1.00566
42.8	1.48181	1.60438	1.68158	1.4644	1.21505	1.23655	1.07239	1.27137	1.04391	1.00485
43	1.4817	1.60368	1.68099	1.46449	1.21417	1.2358	1.07178	1.27061	1.04212	1.00332
43.2	1.48163	1.60394	1.67969	1.4625	1.21311	1.23379	1.07025	1.26894	1.04187	1.00249
43.4	1.48222	1.60308	1.67914	1.46225	1.21238	1.23251	1.06877	1.2674	1.03943	1.00131
43.6	1.48215	1.60276	1.67856	1.46168	1.21154	1.2311	1.06794	1.26613	1.03857	0.999688
43.8	1.48098	1.60159	1.67708	1.46139	1.211	1.22964	1.06612	1.26528	1.03778	0.998176
44	1.48048	1.60133	1.67669	1.46098	1.21015	1.22763	1.06416	1.26408	1.03735	0.996882
44.2	1.48016	1.60081	1.67747	1.46173	1.20968	1.22742	1.06294	1.26334	1.03673	0.994902
44.4	1.47928	1.60089	1.6765	1.46073	1.20901	1.22604	1.06216	1.26194	1.03712	0.99333
44.6	1.47925	1.60064	1.6757	1.45986	1.20952	1.22495	1.06014	1.26087	1.0357	0.993199
44.8	1.47845	1.6014	1.67621	1.45981	1.20907	1.22361	1.059	1.26026	1.03508	0.992408
45	1.4776	1.60118	1.67561	1.45906	1.20846	1.22297	1.05775	1.25946	1.0347	0.990637
45.2	1.47699	1.60045	1.67404	1.45731	1.20741	1.22159	1.05654	1.25784	1.03353	0.989654
45.4	1.47664	1.5997	1.67411	1.45619	1.20702	1.22028	1.05467	1.2566	1.0324	0.988459
45.6	1.47602	1.59962	1.67334	1.45638	1.20526	1.21968	1.05313	1.25584	1.03214	0.986505
45.8	1.47609	1.59866	1.67207	1.45479	1.2041	1.21917	1.05097	1.25402	1.03092	0.984486
46	1.47658	1.59749	1.67148	1.45401	1.20292	1.21823	1.04944	1.25186	1.02986	0.983382
46.2	1.47633	1.59753	1.67076	1.4536	1.20292	1.2165	1.04815	1.25116	1.02971	0.981895
46.4	1.47628	1.5967	1.66947	1.45356	1.20148	1.21498	1.04708	1.24955	1.02993	0.980922
46.6	1.47618	1.5963	1.66846	1.45258	1.20119	1.21344	1.04549	1.24822	1.02823	0.979569
46.8	1.47591	1.596	1.66846	1.45282	1.20037	1.21195	1.04485	1.24756	1.02737	0.978577
47	1.47484	1.59674	1.66691	1.45183	1.19972	1.21005	1.04315	1.24724	1.02671	0.977801
47.2	1.474	1.59583	1.6665	1.4511	1.19964	1.20892	1.04112	1.24613	1.02487	0.976683
47.4	1.47344	1.5956	1.66571	1.45017	1.20032	1.20848	1.0403	1.24622	1.02336	0.975314
47.6	1.47217	1.59513	1.66612	1.45047	1.19916	1.20766	1.03944	1.24481	1.02309	0.975421
47.8	1.47164	1.59417	1.66483	1.44903	1.19883	1.20751	1.03828	1.24379	1.02309	0.973326
48	1.47188	1.59386	1.66528	1.44899	1.19808	1.206	1.03696	1.24268	1.02228	0.972331
48.2	1.47103	1.59348	1.66404	1.4492	1.19704	1.20568	1.03632	1.24164	1.02189	0.971409
48.4	1.47143	1.59376	1.66473	1.44977	1.1959	1.20499	1.03444	1.24026	1.02143	0.970002
48.6	1.47249	1.59294	1.66397	1.44754	1.19575	1.20354	1.03314	1.23858	1.02038	0.968376
48.8	1.47227	1.59349	1.6631	1.44708	1.19529	1.20148	1.03149	1.23689	1.01898	0.967932
49	1.4712	1.59155	1.66251	1.44586	1.19491	1.20138	1.0301	1.23577	1.01875	0.96703
49.2	1.47104	1.59081	1.66228	1.44469	1.19318	1.20027	1.02861	1.23414	1.01796	0.965612
49.4	1.46963	1.5903	1.66069	1.44344	1.19263	1.1992	1.02785	1.23305	1.01703	0.964298
49.6	1.46922	1.59055	1.65977	1.44364	1.19174	1.19808	1.02705	1.23231	1.01702	0.963182
49.8	1.46887	1.58867	1.65912	1.44347	1.19009	1.19722	1.02596	1.23179	1.01717	0.962463
50	1.46904	1.58921	1.65882	1.44255	1.1894	1.19577	1.0254	1.23115	1.0154	0.960589
50.2	1.46867	1.58909	1.65701	1.44224	1.18821	1.19453	1.02382	1.23036	1.01463	0.95951
50.4	1.46846	1.58778	1.65679	1.44151	1.18769	1.19323	1.02207	1.2291	1.01404	0.959201
50.6	1.4672	1.58657	1.65571	1.44113	1.18688	1.19244	1.02072	1.22803	1.01383	0.957409
50.8	1.46612	1.58681	1.65619	1.44091	1.18642	1.19123	1.01949	1.22711	1.012	0.955805
51	1.46554	1.58663	1.65484	1.44054	1.18541	1.19007	1.01871	1.22631	1.01122	0.954108
51.2	1.46567	1.58593	1.65535	1.43941	1.18485	1.18896	1.01782	1.22556	1.01087	0.953536
51.4	1.4662	1.58611	1.65433	1.43874	1.18385	1.18749	1.01717	1.22529	1.00957	0.952254
51.6	1.46587	1.58581	1.6538	1.43753	1.18301	1.18621	1.01493	1.22492	1.00955	0.9517
51.8	1.46604	1.58527	1.65256	1.43607	1.18278	1.18525	1.01282	1.22378	1.00939	0.951198
52	1.46606	1.58448	1.65115	1.43614	1.18248	1.18484	1.01062	1.22269	1.00943	0.949967
52.2	1.46583	1.58453	1.64965	1.43666	1.18134	1.18395	1.00942	1.22126	1.00816	0.948384
52.4	1.46435	1.5837	1.64915	1.43573	1.18077	1.18278	1.00872	1.21995	1.00787	0.946797
52.6	1.46426	1.58332	1.64843	1.43566	1.17988	1.18275	1.0083	1.21845	1.00527	0.945684
52.8	1.46412	1.58345	1.64749	1.43518	1.17968	1.18105	1.0085	1.21727	1.00498	0.943612
53	1.46371	1.5832	1.64759	1.43425	1.17926	1.17984	1.00762	1.21569	1.00402	0.944341
53.2	1.46409	1.58303	1.64743	1.43288	1.17896	1.17767	1.00641	1.21513	1.00413	0.94377
53.4	1.46459	1.58333	1.64674	1.43315	1.17853	1.17704	1.00463	1.21365	1.00372	0.943668
53.6	1.46442	1.58311	1.64637	1.43279	1.17823	1.17476	1.00329	1.21327	1.0036	0.942396
53.8	1.46387	1.58265	1.6467	1.43327	1.17659	1.17425	1.00183	1.21238	1.00311	0.942646
54	1.46381	1.58197	1.64527	1.43275	1.17521	1.17283	1.00178	1.21169	1.00257	0.940411
54.2	1.46236	1.58148	1.64552	1.43242	1.17536	1.17182	1.00105	1.21029	1.00156	0.939354
54.4	1.46187	1.58119	1.64476	1.43107	1.17425	1.17133	1.00013	1.20946	1.00059	0.937678
54.6	1.46176	1.58023	1.64431	1.43089	1.17332	1.17083	1.00001	1.20887	1.00089	0.937287
54.8	1.4616	1.57964	1.64304	1.42993	1.17292	1.16971	0.998357	1.20768	0.999641	0.936181
55	1.46105	1.57957	1.64356	1.42881	1.17262	1.16852	0.996518	1.2067	0.998668	0.93484
55.2	1.46063	1.57897	1.64204	1.42818	1.17161	1.16815	0.9957	1.20564	0.998069	0.933775
55.4	1.46008	1.5786	1.64159	1.42875	1.17149	1.16704	0.994823	1.2058	0.998156	0.934049
55.6	1.45974	1.57851	1.64095	1.42747	1.17118	1.16653	0.992685	1.20551	0.997256	0.933061
55.8	1.45913	1.57861	1.641	1.42676	1.17142	1.16622	0.992508	1.20464	0.996897	0.931673
56	1.45906	1.5775	1.63965	1.42612	1.17017	1.16535	0.991255	1.203	0.996456	0.931366
56.2	1.45963	1.57736	1.64004	1.42588	1.16998	1.16483	0.989568	1.20272	0.995704	0.930779
56.4	1.46054	1.57608	1.6396	1.42459	1.16913	1.16389	0.988851	1.2018	0.995145	0.928848
56.6	1.46	1.57585	1.63872	1.42403	1.16817	1.16229	0.987902	1.20039	0.994565	0.927813
56.8	1.46051	1.57469	1.63744	1.42368	1.16614	1.16065	0.986185	1.19898	0.994491	0.927133
57	1.46046	1.5752	1.63744	1.42365	1.16566	1.15915	0.984792	1.19851	0.994128	0.926543
57.2	1.45939	1.57451	1.63688	1.42348	1.16424	1.15773	0.984319	1.19734	0.993849	0.924772
57.4	1.45833	1.57471	1.63591	1.42264	1.16302	1.15611	0.982356	1.19634	0.9932	0.923653
57.6	1.45808	1.57474	1.63543	1.42217	1.16207	1.15526	0.98072	1.1946	0.992919	0.922642
57.8	1.45735	1.57498	1.63502	1.42118	1.16218	1.15502	0.979458	1.19522	0.992192	0.921468
58	1.45721	1.57387	1.63467	1.42127	1.16171	1.15471	0.978975	1.19489	0.991579	0.920318
58.2	1.45639	1.57411	1.63363	1.42054	1.16134	1.15398	0.97712	1.19451	0.991184	0.921184
58.4	1.45689	1.57367	1.63435	1.42027	1.16112	1.15346	0.976714	1.19328	0.991008	0.921036
58.6	1.45686	1.57269	1.63366	1.41935	1.16085	1.15253	0.977051	1.19307	0.990348	0.920192
58.8	1.45649	1.57201	1.63345	1.41884	1.15981	1.15094	0.976227	1.1915	0.989539	0.9204
59	1.45545	1.57196	1.63318	1.4184	1.15848	1.15039	0.97542	1.19011	0.989048	0.919796
59.2	1.45599	1.57066	1.63261	1.41746	1.15895	1.14933	0.97472	1.18871	0.989649	0.918534
59.4	1.45465	1.57057	1.63065	1.41695	1.15873	1.14837	0.973064	1.18814	0.988686	0.917854
59.6	1.45483	1.57088	1.63053	1.41684	1.1587	1.14699	0.971383	1.18679	0.987854	0.917545
59.8	1.4552	1.57042	1.6303	1.41576	1.15846	1.14609	0.970207	1.18633	0.98697	0.91591
60	1.45559	1.57088	1.62926	1.41543	1.15832	1.14475	0.968453	1.18574	0.986649	0.915741
60.2	1.45511	1.57104	1.6296	1.41612	1.15663	1.14438	0.967751	1.18553	0.984939	0.915119
60.4	1.45538	1.57059	1.63061	1.41528	1.1552	1.14332	0.966993	1.18467	0.984632	0.914246
60.6	1.45456	1.56985	1.63011	1.41441	1.15373	1.14232	0.967004	1.18449	0.984209	0.913331
60.8	1.45425	1.57002	1.62902	1.41421	1.15272	1.14167	0.966948	1.18353	0.984968	0.913083
61	1.45368	1.56796	1.62878	1.41282	1.1531	1.1403	0.965585	1.18317	0.984246	0.912356
61.2	1.45357	1.56796	1.62781	1.41149	1.15271	1.13799	0.964725	1.18201	0.983646	0.910994
61.4	1.45284	1.5667	1.62645	1.41097	1.15221	1.13792	0.963876	1.18147	0.983267	0.909396
61.6	1.45207	1.56647	1.62641	1.41031	1.15174	1.13743	0.962264	1.1804	0.982783	0.908493
61.8	1.45087	1.56553	1.62632	1.4108	1.15126	1.1356	0.96105	1.17992	0.98109	0.90684
62	1.45034	1.56624	1.62554	1.41013	1.14954	1.13574	0.960185	1.17918	0.98047	0.905581
62.2	1.45061	1.56572	1.62421	1.40989	1.14867	1.13565	0.959089	1.17811	0.980508	0.904372
62.4	1.45055	1.56563	1.62391	1.40953	1.14745	1.1348	0.958411	1.17673	0.980289	0.903646
62.6	1.45105	1.56517	1.62274	1.40955	1.14652	1.13364	0.957329	1.17618	0.981169	0.904115
62.8	1.45182	1.56564	1.62112	1.40892	1.14605	1.1336	0.956768	1.17394	0.981105	0.904723
63	1.45172	1.56527	1.62092	1.4088	1.14557	1.13145	0.955511	1.17372	0.980088	0.903733
63.2	1.45107	1.56501	1.62118	1.40806	1.14591	1.13049	0.954173	1.17283	0.979933	0.903573
63.4	1.45062	1.56454	1.62045	1.40781	1.14576	1.12878	0.952814	1.17271	0.97926	0.904087
63.6	1.44992	1.56385	1.62043	1.4075	1.14609	1.12842	0.952065	1.17266	0.977242	0.902634
63.8	1.44882	1.56334	1.6212	1.4065	1.14487	1.12733	0.950475	1.17227	0.97726	0.901367
64	1.4481	1.56368	1.61984	1.40639	1.14481	1.12683	0.950544	1.17088	0.977435	0.900741
64.2	1.44775	1.56245	1.61966	1.40565	1.14382	1.12653	0.949985	1.1708	0.977057	0.900193
64.4	1.44749	1.56268	1.61922	1.40519	1.14343	1.12543	0.94898	1.16931	0.976399	0.898699
64.6	1.4472	1.56273	1.6185	1.40503	1.14268	1.12413	0.948049	1.1687	0.976261	0.898036
64.8	1.44626	1.56101	1.61768	1.40416	1.14216	1.12305	0.947069	1.16858	0.974973	0.896865
65	1.44727	1.56009	1.61737	1.40434	1.14037	1.12141	0.946878	1.16744	0.974453	0.896574
65.2	1.44689	1.56071	1.61598	1.40353	1.13919	1.11933	0.946175	1.16632	0.973166	0.895341
65.4	1.44729	1.56059	1.61601	1.40355	1.13789	1.11846	0.946023	1.16568	0.973056	0.894496
65.6	1.44721	1.56032	1.61526	1.40295	1.13706	1.11766	0.945622	1.16444	0.973431	0.894401
65.8	1.44764	1.56129	1.61434	1.40329	1.13749	1.11671	0.945257	1.16383	0.973425	0.894315
66	1.447	1.56075	1.61381	1.40125	1.13732	1.11597	0.943833	1.16318	0.973111	0.893433
66.2	1.44727	1.56001	1.61429	1.40116	1.13756	1.11566	0.94242	1.16235	0.973084	0.893097
66.4	1.44649	1.559	1.61309	1.40009	1.13757	1.11484	0.941495	1.16227	0.972718	0.893048
66.6	1.44574	1.55849	1.61341	1.39861	1.13745	1.1137	0.94049	1.16161	0.972057	0.891886
66.8	1.44585	1.55821	1.61262	1.39767	1.13602	1.11306	0.939182	1.16116	0.971168	0.891159
67	1.44535	1.55784	1.61197	1.39806	1.1358	1.11237	0.938372	1.16013	0.97152	0.890332
67.2	1.44443	1.55772	1.61034	1.39811	1.13484	1.11184	0.937955	1.16024	0.971088	0.889177
67.4	1.44436	1.55785	1.61021	1.39735	1.13397	1.11068	0.936883	1.15983	0.971069	0.888301
67.6	1.44431	1.55698	1.60947	1.39805	1.13325	1.1102	0.935829	1.15895	0.970466	0.887575
67.8	1.44345	1.55603	1.60906	1.39787	1.13203	1.10951	0.935259	1.15764	0.970802	0.886561
68	1.44271	1.55593	1.60864	1.3973	1.1318	1.10871	0.934613	1.15765	0.970108	0.886073
68.2	1.44339	1.55527	1.60931	1.39652	1.13149	1.10693	0.933887	1.15694	0.969154	0.886243
68.4	1.44282	1.5552	1.60886	1.39682	1.13057	1.10689	0.932968	1.15571	0.967852	0.885576
68.6	1.44267	1.55487	1.60755	1.39645	1.12932	1.1061	0.931729	1.15517	0.966787	0.885375
68.8	1.44341	1.55454	1.60777	1.39585	1.12879	1.10455	0.930407	1.15436	0.966577	0.885486
69	1.44397	1.55382	1.60742	1.39506	1.12825	1.10438	0.930216	1.15327	0.966198	0.884407
69.2	1.44248	1.5537	1.60617	1.39513	1.12756	1.1041	0.929171	1.15303	0.965804	0.884211
69.4	1.44172	1.55351	1.60503	1.39337	1.12776	1.10276	0.928652	1.1529	0.965869	0.883781
69.6	1.44079	1.55367	1.60531	1.39233	1.12799	1.10163	0.927909	1.15268	0.965846	0.88276
69.8	1.44014	1.55388	1.6047	1.39167	1.12788	1.10115	0.927803	1.15251	0.965146	0.8815
70	1.43899	1.55317	1.60349	1.39029	1.12625	1.10044	0.925472	1.15179	0.964968	0.881286
70.2	1.43919	1.55249	1.60429	1.38871	1.126	1.09896	0.924736	1.15001	0.965946	0.879826
70.4	1.43945	1.55165	1.60384	1.3893	1.12488	1.09913	0.92419	1.14896	0.96574	0.879663
70.6	1.44037	1.55115	1.60266	1.3887	1.12396	1.09898	0.924026	1.14673	0.965365	0.878701
70.8	1.44047	1.55086	1.60253	1.38779	1.12374	1.09813	0.922648	1.14648	0.965038	0.878054
71	1.44089	1.55088	1.60222	1.38856	1.12346	1.09649	0.922412	1.14601	0.963797	0.877632
71.2	1.44093	1.54998	1.60049	1.38827	1.122	1.09659	0.921447	1.1456	0.96262	0.877478
71.4	1.4415	1.54962	1.60022	1.38784	1.12184	1.09537	0.920565	1.14511	0.961971	0.877305
71.6	1.44043	1.54929	1.60088	1.38674	1.12143	1.09377	0.919054	1.14555	0.962115	0.876977
71.8	1.43939	1.54767	1.59988	1.38654	1.12089	1.09302	0.91892	1.14436	0.961778	0.877256
72	1.43828	1.54705	1.59978	1.38556	1.12017	1.09281	0.917678	1.14384	0.962177	0.876805
72.2	1.43815	1.5468	1.59955	1.38588	1.11987	1.09224	0.917322	1.14334	0.961972	0.876791
72.4	1.43648	1.54698	1.59914	1.38496	1.11893	1.09059	0.916265	1.14306	0.96203	0.874937
72.6	1.43692	1.54654	1.59774	1.38546	1.11809	1.08969	0.916036	1.14233	0.96137	0.874942
72.8	1.4371	1.54674	1.59668	1.38501	1.11679	1.08891	0.915168	1.14225	0.960559	0.873658
73	1.43758	1.54816	1.59694	1.38446	1.11668	1.08756	0.914657	1.14183	0.959744	0.873589
73.2	1.43704	1.54864	1.59632	1.38415	1.11629	1.08549	0.913897	1.14148	0.958829	0.872643
73.4	1.43739	1.54801	1.59658	1.38341	1.1154	1.08517	0.91336	1.13963	0.957625	0.872942
73.6	1.437	1.54762	1.59608	1.38355	1.11473	1.08517	0.913091	1.13952	0.957657	0.872409
73.8	1.43683	1.54807	1.59572	1.38363	1.11445	1.084	0.912217	1.13815	0.958168	0.871471
74	1.43602	1.54646	1.5945	1.38319	1.11388	1.08309	0.910984	1.13773	0.958918	0.871361
74.2	1.43563	1.54557	1.59427	1.38224	1.11286	1.08354	0.910161	1.13807	0.958805	0.870451
74.4	1.43534	1.54511	1.59311	1.38226	1.11363	1.08158	0.909975	1.13817	0.959669	0.869293
74.6	1.43528	1.54547	1.59281	1.38139	1.11305	1.08076	0.909097	1.1373	0.959361	0.868352
74.8	1.43431	1.54483	1.59224	1.38088	1.11269	1.08023	0.907815	1.1366	0.958918	0.867898
75	1.43405	1.54561	1.59152	1.38051	1.11236	1.08074	0.907623	1.13587	0.958189	0.866892
75.2	1.43425	1.54597	1.59112	1.37988	1.11189	1.07905	0.906871	1.13419	0.957876	0.866562
75.4	1.43424	1.54547	1.59012	1.37986	1.11118	1.07899	0.905724	1.13386	0.957304	0.866609
75.6	1.43412	1.54548	1.59051	1.37892	1.1108	1.0781	0.904992	1.13352	0.956055	0.866485
75.8	1.43487	1.54524	1.59001	1.37839	1.11031	1.07757	0.90444	1.13278	0.954718	0.866271
76	1.43501	1.54433	1.59044	1.37828	1.10925	1.07513	0.904232	1.13235	0.954546	0.865329
76.2	1.43417	1.54409	1.58936	1.37818	1.10923	1.07496	0.903541	1.13112	0.954849	0.864491
76.4	1.43463	1.5447	1.58938	1.37794	1.10816	1.07517	0.903348	1.13039	0.953269	0.864019
76.6	1.43432	1.5435	1.58866	1.37779	1.10764	1.07442	0.902236	1.12977	0.954099	0.863756
76.8	1.43309	1.5429	1.58753	1.37756	1.1068	1.07328	0.902374	1.12985	0.954024	0.864126
77	1.43292	1.54211	1.58696	1.37682	1.10632	1.07294	0.901354	1.12816	0.952928	0.863428
77.2	1.43247	1.54159	1.5867	1.37663	1.10572	1.07224	0.901381	1.12831	0.951938	0.862716
77.4	1.43177	1.5405	1.58727	1.37603	1.10416	1.07048	0.900321	1.12824	0.951896	0.862339
77.6	1.43045	1.54079	1.58583	1.37507	1.10388	1.06955	0.899844	1.12795	0.951329	0.861105
77.8	1.43082	1.54076	1.58695	1.37412	1.10335	1.06924	0.899037	1.12819	0.951309	0.86073
78	1.43017	1.54058	1.58596	1.37387	1.10269	1.06895	0.898082	1.12868	0.951424	0.859779
78.2	1.43039	1.54017	1.58554	1.37304	1.10114	1.06799	0.896889	1.12845	0.951402	0.86004
78.4	1.42972	1.53942	1.58551	1.37295	1.10146	1.06824	0.896453	1.12708	0.951577	0.859313
78.6	1.43028	1.53921	1.58551	1.37383	1.10081	1.06737	0.895782	1.1263	0.951282	0.860007
78.8	1.42983	1.53854	1.58502	1.37416	1.1005	1.0665	0.894648	1.12512	0.951298	0.858902
79	1.42934	1.53702	1.58488	1.37331	1.09989	1.06533	0.894322	1.12393	0.950509	0.859247
79.2	1.42952	1.53697	1.58442	1.37291	1.1001	1.06426	0.893421	1.12335	0.949913	0.858139
79.4	1.42894	1.53775	1.583	1.37171	1.10042	1.06257	0.892918	1.12321	0.950234	0.858159
79.6	1.42898	1.53743	1.58208	1.37062	1.09963	1.0619	0.892544	1.12252	0.949564	0.857326
79.8	1.42915	1.53756	1.5811	1.36943	1.09848	1.06107	0.892554	1.1217	0.949618	0.856679
80	1.42971	1.53907	1.58052	1.36963	1.09833	1.06017	0.892044	1.12196	0.949739	0.85685
80.2	1.42954	1.53858	1.58029	1.36855	1.09777	1.05889	0.89134	1.12093	0.949907	0.856614
80.4	1.42973	1.53803	1.57979	1.36748	1.09665	1.05923	0.890399	1.1206	0.949183	0.855586
80.6	1.42936	1.53765	1.57966	1.36717	1.09644	1.05831	0.889058	1.12012	0.948879	0.855775
80.8	1.42878	1.53643	1.57922	1.36658	1.09733	1.0575	0.887677	1.1197	0.948279	0.855434
81	1.42878	1.53586	1.57891	1.36581	1.09687	1.05721	0.887165	1.11846	0.947679	0.854686
81.2	1.42757	1.53526	1.57901	1.36604	1.09637	1.05683	0.887151	1.11809	0.947001	0.853601
81.4	1.42821	1.53472	1.57829	1.36602	1.09593	1.05506	0.886986	1.11723	0.94698	0.853776
81.6	1.42732	1.53485	1.5786	1.36583	1.09479	1.055	0.886636	1.1165	0.946458	0.852959
81.8	1.42695	1.53507	1.5788	1.36568	1.09305	1.05483	0.886476	1.11632	0.946063	0.852458
82	1.42729	1.53415	1.57818	1.36591	1.09231	1.05348	0.885531	1.11561	0.946044	0.850989
82.2	1.42695	1.53471	1.57692	1.36635	1.09212	1.05277	0.884816	1.11501	0.945738	0.851831
82.4	1.42726	1.53428	1.57632	1.36677	1.09129	1.0523	0.884057	1.11472	0.945263	0.85081
82.6	1.4285	1.53309	1.57539	1.36634	1.09141	1.05089	0.883431	1.11497	0.945256	0.849358
82.8	1.4288	1.53341	1.57432	1.36569	1.09176	1.04943	0.882648	1.11432	0.945078	0.848518
83	1.42755	1.53283	1.57404	1.36546	1.09071	1.04983	0.882129	1.11463	0.944895	0.848779
83.2	1.42806	1.53225	1.57411	1.36445	1.08992	1.04908	0.881199	1.11425	0.945531	0.848121
83.4	1.42603	1.53285	1.57388	1.36377	1.08944	1.04848	0.879966	1.11414	0.945244	0.84765
83.6	1.42515	1.5331	1.57492	1.36317	1.08899	1.04832	0.87999	1.1128	0.945831	0.847587
83.8	1.42421	1.53249	1.57378	1.36256	1.08775	1.04745	0.879604	1.11216	0.945315	0.847357
84	1.42448	1.53279	1.57416	1.36078	1.08843	1.04625	0.878643	1.11123	0.944913	0.846659
84.2	1.42399	1.53229	1.5734	1.35992	1.08865	1.04538	0.878072	1.11122	0.94429	0.845964
84.4	1.42386	1.5319	1.57305	1.35969	1.08862	1.04499	0.87789	1.11034	0.944332	0.845429
84.6	1.42292	1.5306	1.57079	1.35897	1.08776	1.04439	0.87685	1.11022	0.943284	0.84464
84.8	1.42319	1.53016	1.57124	1.35917	1.08758	1.04355	0.875929	1.10985	0.943697	0.843669
85	1.42308	1.52986	1.56965	1.35917	1.08698	1.04328	0.875882	1.10895	0.943549	0.843918
85.2	1.42232	1.52971	1.56974	1.3597	1.08605	1.04218	0.87593	1.10787	0.943331	0.843797
85.4	1.42281	1.5294	1.56901	1.35875	1.08498	1.041	0.876045	1.10754	0.94223	0.843812
85.6	1.42343	1.52991	1.56928	1.35824	1.0846	1.03999	0.875239	1.10675	0.94225	0.843781
85.8	1.42342	1.52957	1.56862	1.35813	1.08421	1.03941	0.874352	1.10627	0.941047	0.843079
86	1.42274	1.52906	1.56893	1.35782	1.08357	1.03817	0.873576	1.10609	0.940932	0.842341
86.2	1.42416	1.52838	1.56898	1.3562	1.08332	1.03858	0.8727	1.10582	0.940123	0.842313
86.4	1.42358	1.52759	1.56853	1.35664	1.08291	1.03847	0.8722	1.10523	0.939816	0.842612
86.6	1.42329	1.52737	1.56712	1.35594	1.08271	1.03764	0.871976	1.10521	0.939987	0.842031
86.8	1.42298	1.52635	1.56698	1.35517	1.08239	1.03736	0.871517	1.10513	0.940701	0.841879
87	1.4225	1.52624	1.56654	1.35483	1.08176	1.03651	0.8714	1.10491	0.939598	0.840758
87.2	1.42087	1.52657	1.56473	1.35557	1.08057	1.03586	0.870818	1.1044	0.940623	0.839739
87.4	1.42155	1.52576	1.56489	1.35507	1.08064	1.03468	0.868808	1.10461	0.940924	0.839417
87.6	1.42099	1.52526	1.56484	1.3555	1.07993	1.03501	0.86837	1.10501	0.940166	0.839728
87.8	1.42065	1.52555	1.56464	1.35545	1.07879	1.03368	0.867863	1.10463	0.939428	0.84017
88	1.42053	1.52517	1.5629	1.3552	1.07825	1.03284	0.86666	1.10438	0.939871	0.840894
88.2	1.42088	1.52415	1.56231	1.35472	1.07874	1.03159	0.865983	1.10434	0.939275	0.840543
88.4	1.42015	1.52421	1.56126	1.35388	1.07772	1.03089	0.865692	1.10335	0.938909	0.840525
88.6	1.42069	1.52418	1.561	1.35302	1.07815	1.02923	0.86568	1.10281	0.93844	0.839151
88.8	1.42009	1.52432	1.56097	1.35248	1.07846	1.02886	0.864483	1.1016	0.937621	0.839101
89	1.41937	1.52416	1.56131	1.3519	1.07923	1.02836	0.86364	1.10098	0.937474	0.8378
89.2	1.41961	1.52502	1.56169	1.35126	1.07771	1.02777	0.862942	1.10028	0.937019	0.837578
89.4	1.41921	1.52561	1.56157	1.35099	1.07728	1.02739	0.863023	1.09957	0.936612	0.835915
89.6	1.41799	1.52596	1.56099	1.35076	1.07643	1.02726	0.861994	1.09789	0.936484	0.836228
89.8	1.41871	1.52592	1.56032	1.35027	1.07483	1.0273	0.862398	1.09771	0.936873	0.835744
90	1.41789	1.52648	1.55922	1.35011	1.07326	1.02705	0.86308	1.09783	0.936145	0.835033
90.2	1.41733	1.52592	1.55925	1.34956	1.07325	1.02599	0.862384	1.09726	0.936077	0.834368
90.4	1.41659	1.52485	1.55852	1.34911	1.07284	1.02541	0.861976	1.09632	0.935918	0.8345
90.6	1.41724	1.52398	1.55814	1.3492	1.0723	1.0242	0.860986	1.09698	0.936105	0.833943
90.8	1.4175	1.52373	1.55712	1.34857	1.07331	1.02339	0.860218	1.09624	0.936324	0.833121
91	1.41834	1.52296	1.55821	1.3483	1.0732	1.02193	0.859108	1.09522	0.936388	0.833684
91.2	1.41807	1.52186	1.5574	1.34779	1.07255	1.02254	0.859312	1.0942	0.935422	0.833501
91.4	1.41848	1.52233	1.55783	1.34693	1.07276	1.02241	0.858202	1.09468	0.934817	0.832532
91.6	1.41859	1.5223	1.55766	1.34669	1.07231	1.02254	0.858161	1.09389	0.9346	0.83318
91.8	1.41769	1.52156	1.55779	1.34631	1.0708	1.02074	0.857468	1.09341	0.934139	0.832826
92	1.41751	1.52099	1.55618	1.34568	1.06955	1.0208	0.85639	1.09292	0.933717	0.832193
92.2	1.41725	1.52108	1.55523	1.34535	1.06886	1.01905	0.855137	1.09237	0.93333	0.832471
92.4	1.41721	1.52043	1.5549	1.34589	1.06779	1.01858	0.855151	1.09199	0.933964	0.832043
92.6	1.41637	1.51893	1.55479	1.3449	1.0674	1.01703	0.854849	1.09187	0.933289	0.830571
92.8	1.41614	1.51831	1.55377	1.34467	1.06678	1.01722	0.854388	1.09085	0.932734	0.831402
93	1.41583	1.51896	1.55433	1.34435	1.06638	1.01679	0.855149	1.09084	0.933147	0.831073
93.2	1.41641	1.51836	1.55521	1.34418	1.06624	1.01627	0.854885	1.09059	0.932965	0.830083
93.4	1.41538	1.5181	1.55451	1.34336	1.06553	1.015	0.854641	1.08997	0.9324	0.830415
93.6	1.41536	1.51878	1.55385	1.34285	1.06499	1.01369	0.853978	1.08885	0.932886	0.831242
93.8	1.41559	1.51935	1.55393	1.34249	1.06366	1.01323	0.852964	1.0897	0.932229	0.830178
94	1.41619	1.51833	1.55304	1.34288	1.06304	1.01252	0.85133	1.08877	0.931955	0.830714
94.2	1.41598	1.51861	1.55113	1.34254	1.06277	1.01155	0.85119	1.0888	0.931741	0.831013
94.4	1.41648	1.51835	1.55098	1.34194	1.06248	1.01109	0.849948	1.08905	0.931197	0.830839
94.6	1.41547	1.51864	1.5506	1.34223	1.06126	1.01126	0.850047	1.08952	0.930872	0.829493
94.8	1.41532	1.51849	1.55009	1.34162	1.06236	1.0109	0.850345	1.08852	0.931545	0.830033
95	1.4144	1.51819	1.54965	1.34064	1.06185	1.01027	0.849713	1.0878	0.930908	0.82833
95.2	1.41379	1.51805	1.54985	1.34039	1.06115	1.00981	0.849891	1.08774	0.930799	0.827619
95.4	1.41392	1.51806	1.54889	1.34011	1.06021	1.00932	0.850163	1.0858	0.930752	0.82709
95.6	1.41498	1.51689	1.54836	1.33893	1.0601	1.00906	0.849618	1.08402	0.929908	0.82732
95.8	1.41474	1.5161	1.54806	1.33908	1.05938	1.00757	0.849339	1.08429	0.929119	0.82604
96	1.41496	1.51648	1.54792	1.33863	1.05932	1.00657	0.849325	1.08492	0.928837	0.826486
96.2	1.41485	1.51634	1.54716	1.33763	1.0586	1.00608	0.847851	1.08443	0.928374	0.825427
96.4	1.41438	1.51577	1.54693	1.33751	1.05869	1.00414	0.84704	1.08506	0.928179	0.825261
96.6	1.41353	1.51572	1.54704	1.33769	1.05826	1.00348	0.845757	1.08512	0.928897	0.824831
96.8	1.41275	1.51538	1.54643	1.33708	1.05773	1.00288	0.845605	1.08476	0.928962	0.824893
97	1.41113	1.51509	1.54545	1.33693	1.05697	1.00258	0.84475	1.08425	0.929397	0.824592
97.2	1.41051	1.51391	1.54581	1.33704	1.05716	1.00213	0.844204	1.08377	0.929585	0.825648
97.4	1.41013	1.51457	1.5453	1.33762	1.05614	1.00269	0.844143	1.08326	0.929277	0.825657
97.6	1.41043	1.51345	1.5444	1.33739	1.0556	1.0021	0.843813	1.08279	0.928227	0.824807
97.8	1.41003	1.51358	1.54369	1.33716	1.05534	1.00196	0.842014	1.08223	0.928022	0.824419
98	1.41022	1.5133	1.54302	1.33587	1.05467	1.00148	0.842088	1.08178	0.926453	0.823958
98.2	1.41039	1.51335	1.54273	1.33581	1.05448	1.00032	0.842229	1.08178	0.926786	0.823192
98.4	1.40948	1.5131	1.54179	1.33407	1.05481	0.999103	0.841174	1.08208	0.927665	0.822758
98.6	1.40838	1.51379	1.54148	1.33316	1.05503	0.99791	0.841272	1.08194	0.927443	0.822269
98.8	1.40841	1.51261	1.54101	1.3334	1.05362	0.997609	0.841113	1.0821	0.926885	0.821369
99	1.40882	1.5123	1.54178	1.33291	1.0535	0.996481	0.840412	1.08155	0.927204	0.820788
99.2	1.40895	1.5121	1.54144	1.33201	1.05235	0.996741	0.839641	1.08081	0.926151	0.820171
99.4	1.40994	1.51113	1.54146	1.33114	1.05223	0.996268	0.839975	1.07961	0.92467	0.819282
99.6	1.4102	1.51116	1.54091	1.33139	1.05033	0.996268	0.839328	1.07911	0.925164	0.820064
99.8	1.4097	1.51167	1.54102	1.32995	1.05119	0.994886	0.839856	1.07774	0.924776	0.820427
100	1.40985	1.51154	1.54028	1.33051	1.05075	0.994361	0.839493	1.07764	0.924773	0.819938
100.2	1.40993	1.51218	1.53978	1.33014	1.05069	0.994104	0.839165	1.07789	0.924887	0.819993
100.4	1.40907	1.51162	1.53937	1.33048	1.04916	0.99382	0.838269	1.07793	0.925698	0.820066
100.6	1.40945	1.5114	1.53939	1.32951	1.05006	0.993087	0.836753	1.07863	0.92429	0.81903
100.8	1.40942	1.51134	1.53915	1.32928	1.04924	0.992484	0.835994	1.07861	0.92421	0.818836
101	1.40909	1.5105	1.53868	1.32945	1.04858	0.991482	0.836082	1.07852	0.92443	0.81915
101.2	1.40783	1.51092	1.53741	1.32963	1.04842	0.990202	0.83532	1.07743	0.924055	0.819132
101.4	1.40752	1.51052	1.53748	1.32903	1.04841	0.989244	0.835113	1.07719	0.922564	0.818956
101.6	1.40667	1.51019	1.53664	1.32867	1.04819	0.988835	0.835903	1.07598	0.923569	0.818796
101.8	1.40689	1.50976	1.53637	1.3286	1.04759	0.98814	0.835799	1.0755	0.923234	0.818373
102	1.40713	1.50997	1.53567	1.32809	1.04726	0.988323	0.834755	1.07443	0.922689	0.817883
102.2	1.40736	1.50843	1.53586	1.32736	1.04558	0.987622	0.834753	1.0738	0.923099	0.816766
102.4	1.40715	1.50857	1.53525	1.32819	1.04539	0.988075	0.834255	1.07342	0.923082	0.816934
102.6	1.40717	1.50748	1.53579	1.32859	1.04482	0.987535	0.83385	1.07372	0.922459	0.81705
102.8	1.40664	1.50663	1.53488	1.32862	1.04366	0.986493	0.83268	1.07311	0.923219	0.816799
103	1.40634	1.50611	1.53477	1.3277	1.0436	0.986136	0.832602	1.07284	0.922443	0.816437
103.2	1.40671	1.50552	1.5347	1.3285	1.04413	0.985849	0.831727	1.07296	0.921987	0.817753
103.4	1.40733	1.5049	1.53468	1.32757	1.04297	0.984299	0.831591	1.07285	0.922714	0.816431
103.6	1.4078	1.50551	1.53374	1.32749	1.04144	0.984252	0.830831	1.07204	0.92219	0.815565
103.8	1.40768	1.50667	1.53308	1.32717	1.04161	0.984947	0.831007	1.07166	0.920792	0.815847
104	1.40753	1.50681	1.53255	1.32728	1.04057	0.983872	0.830784	1.07185	0.921319	0.815832
104.2	1.40629	1.50749	1.53255	1.32678	1.0406	0.983965	0.831156	1.07156	0.920896	0.814806
104.4	1.40621	1.50745	1.53183	1.32661	1.04011	0.984154	0.83029	1.07117	0.921305	0.814496
104.6	1.40546	1.50691	1.53135	1.32603	1.03976	0.983209	0.830027	1.07067	0.921229	0.815054
104.8	1.40565	1.50593	1.53087	1.32572	1.03925	0.981462	0.828753	1.07123	0.921837	0.81404
105	1.40566	1.50515	1.53098	1.32481	1.03931	0.981186	0.828168	1.06974	0.921998	0.81343
105.2	1.40665	1.50502	1.53053	1.32411	1.03892	0.979848	0.827025	1.06955	0.921486	0.812719
105.4	1.40612	1.5051	1.53048	1.3231	1.03903	0.979338	0.82737	1.06871	0.920598	0.812803
105.6	1.40598	1.50498	1.52946	1.3222	1.03985	0.978715	0.827271	1.06869	0.91961	0.812036
105.8	1.40552	1.5051	1.53	1.32149	1.03942	0.978647	0.827272	1.06819	0.919052	0.811863
106	1.4049	1.50545	1.52971	1.32174	1.03879	0.978666	0.826697	1.06814	0.918527	0.812274
106.2	1.40388	1.50495	1.5287	1.32135	1.03723	0.97821	0.825929	1.06812	0.919275	0.811589
106.4	1.40329	1.50405	1.52863	1.31991	1.03664	0.977206	0.82451	1.06795	0.919235	0.812224
106.6	1.40309	1.50358	1.5287	1.32088	1.03507	0.976291	0.823612	1.06733	0.920063	0.81245
106.8	1.40333	1.5032	1.52782	1.31993	1.03452	0.97601	0.823252	1.06635	0.920125	0.811849
107	1.40297	1.50223	1.52691	1.3191	1.03366	0.97574	0.822737	1.06634	0.919855	0.811948
107.2	1.40315	1.50177	1.52701	1.31895	1.03434	0.975955	0.823123	1.06569	0.919218	0.812148
107.4	1.40325	1.50246	1.52534	1.32022	1.03423	0.976274	0.82375	1.06493	0.91872	0.811097
107.6	1.40326	1.50275	1.52516	1.319	1.03466	0.97584	0.823492	1.06498	0.917832	0.810539
107.8	1.40276	1.50254	1.52485	1.31907	1.03432	0.975451	0.824039	1.06531	0.917196	0.811091
108	1.40247	1.50278	1.52458	1.31832	1.03495	0.973071	0.823842	1.06533	0.917659	0.80982
108.2	1.40179	1.50233	1.52477	1.31746	1.03386	0.97218	0.823556	1.06508	0.91707	0.809595
108.4	1.4019	1.50212	1.52429	1.31701	1.03273	0.97071	0.822462	1.06557	0.917734	0.809573
108.6	1.40214	1.50172	1.52431	1.31621	1.03212	0.970207	0.822134	1.06497	0.917946	0.80978
108.8	1.40206	1.50143	1.52378	1.31654	1.03203	0.969531	0.820706	1.06482	0.917936	0.808949
109	1.40242	1.50111	1.52377	1.31721	1.03145	0.969492	0.820441	1.06482	0.917393	0.80875
109.2	1.40261	1.50141	1.52292	1.31695	1.0319	0.968836	0.819567	1.06464	0.9175	0.808891
109.4	1.40178	1.50142	1.52388	1.31637	1.03216	0.969111	0.819394	1.0645	0.916797	0.808953
109.6	1.40202	1.50142	1.52323	1.31632	1.03186	0.9679	0.818702	1.0639	0.917136	0.808669
109.8	1.40149	1.50111	1.52278	1.31565	1.0311	0.966645	0.818498	1.06338	0.918204	0.808888
110	1.4012	1.50091	1.52192	1.31501	1.03124	0.966946	0.817387	1.06199	0.917761	0.808815
110.2	1.40096	1.50012	1.52184	1.31467	1.02961	0.966594	0.81741	1.06159	0.917741	0.808652
110.4	1.40133	1.4993	1.5216	1.31462	1.02974	0.965916	0.816271	1.06051	0.917054	0.80833
110.6	1.4004	1.49827	1.52179	1.31484	1.0285	0.966345	0.816253	1.06026	0.917199	0.807239
110.8	1.40108	1.49765	1.52137	1.31467	1.02822	0.965912	0.815918	1.05944	0.915463	0.806787
111	1.40072	1.49811	1.5218	1.31397	1.02662	0.965327	0.815414	1.05962	0.915966	0.806185
111.2	1.4009	1.49768	1.52111	1.31401	1.0267	0.964577	0.81507	1.05936	0.916636	0.806122
111.4	1.40059	1.49749	1.52012	1.31322	1.02586	0.963381	0.815789	1.05964	0.917011	0.805458
111.6	1.40031	1.49747	1.51905	1.31215	1.02618	0.962568	0.815425	1.05962	0.916106	0.805452
111.8	1.39916	1.49778	1.51892	1.31095	1.02613	0.963142	0.814811	1.05925	0.916296	0.805468
112	1.39945	1.49681	1.51789	1.31124	1.02645	0.962281	0.814431	1.0581	0.91602	0.806094
112.2	1.39906	1.49702	1.51716	1.3101	1.02612	0.962022	0.81405	1.05772	0.915237	0.805366
112.4	1.39936	1.49671	1.51553	1.30975	1.0259	0.962181	0.81362	1.05715	0.914918	0.805954
112.6	1.39913	1.49678	1.51521	1.31047	1.02537	0.962049	0.812777	1.05654	0.915077	0.804091
112.8	1.39945	1.49618	1.51434	1.31087	1.02474	0.961192	0.812839	1.05632	0.914996	0.802802
113	1.39907	1.49644	1.51488	1.3103	1.0238	0.960104	0.812755	1.05722	0.914303	0.802121
113.2	1.39954	1.4964	1.51525	1.30991	1.02365	0.959666	0.812255	1.05671	0.914029	0.801714
113.4	1.3992	1.4965	1.51605	1.31005	1.02301	0.959853	0.811881	1.05735	0.913984	0.800844
113.6	1.3993	1.49642	1.51581	1.30891	1.02246	0.95895	0.811968	1.05761	0.914857	0.802464
113.8	1.39949	1.49629	1.51634	1.30868	1.02215	0.957797	0.812135	1.05789	0.914755	0.802892
114	1.39925	1.49538	1.51581	1.3088	1.02152	0.957845	0.812392	1.05703	0.915254	0.802785
114.2	1.39887	1.49505	1.5151	1.309	1.02067	0.957456	0.812268	1.05678	0.915206	0.802463
114.4	1.39896	1.49436	1.51532	1.30837	1.0201	0.955978	0.811859	1.05581	0.915329	0.802452
114.6	1.3984	1.49368	1.5154	1.30794	1.02041	0.956435	0.811794	1.05543	0.913797	0.802773
114.8	1.39857	1.49382	1.51553	1.30704	1.01974	0.956053	0.810471	1.05471	0.913622	0.802723
115	1.39784	1.49412	1.51445	1.30623	1.0199	0.955554	0.809271	1.05388	0.913547	0.802425
115.2	1.39766	1.49346	1.51425	1.306	1.02018	0.954321	0.808998	1.05381	0.913066	0.802259
115.4	1.39702	1.49392	1.51444	1.30586	1.0198	0.953646	0.808775	1.05365	0.912814	0.801527
115.6	1.39663	1.4942	1.51332	1.30634	1.01844	0.95275	0.808135	1.05258	0.91331	0.801077
115.8	1.39569	1.49458	1.51174	1.3067	1.01821	0.952793	0.808283	1.05315	0.913487	0.80046
116	1.39615	1.49364	1.51132	1.30604	1.01827	0.952453	0.808742	1.05357	0.912785	0.800572
116.2	1.39549	1.4942	1.51065	1.30664	1.01763	0.952369	0.808042	1.05261	0.912524	0.800929
116.4	1.39541	1.49406	1.50984	1.30645	1.01785	0.952084	0.807586	1.05141	0.912911	0.801337
116.6	1.39541	1.49209	1.5102	1.30543	1.01726	0.951426	0.806916	1.05217	0.912093	0.800446
116.8	1.3963	1.49147	1.50968	1.3048	1.01709	0.950764	0.805938	1.05092	0.912041	0.800362
117	1.396	1.49179	1.51009	1.30485	1.016	0.949413	0.805169	1.05083	0.910783	0.799817
117.2	1.39539	1.49211	1.51009	1.30371	1.01548	0.949467	0.804765	1.05109	0.910747	0.798864
117.4	1.39482	1.49147	1.5093	1.30306	1.0156	0.949395	0.804362	1.05145	0.909621	0.79897
117.6	1.39479	1.49224	1.50919	1.30354	1.0158	0.94821	0.804485	1.05044	0.909401	0.799074
117.8	1.3936	1.49117	1.50942	1.30377	1.01492	0.947416	0.804243	1.05028	0.908649	0.79827
118	1.39364	1.49062	1.50821	1.30285	1.014	0.947407	0.804462	1.04996	0.909531	0.797892
118.2	1.39352	1.48961	1.50849	1.3031	1.01342	0.946851	0.804917	1.05011	0.909741	0.799218
118.4	1.39356	1.48827	1.50798	1.30315	1.01227	0.94565	0.804622	1.05013	0.910643	0.797993
118.6	1.39406	1.4892	1.5071	1.30206	1.01144	0.946272	0.804388	1.04992	0.911085	0.79776
118.8	1.39403	1.48949	1.50741	1.30125	1.01128	0.945677	0.804542	1.05055	0.911385	0.798329
119	1.39439	1.4905	1.50785	1.30067	1.0114	0.945228	0.804231	1.04977	0.911184	0.79844
119.2	1.39497	1.48997	1.507	1.30027	1.01172	0.944327	0.80387	1.04921	0.911133	0.797304
119.4	1.39477	1.4907	1.50717	1.29951	1.01139	0.944207	0.802863	1.04914	0.910208	0.79753
119.6	1.39406	1.49004	1.50651	1.29915	1.01048	0.943174	0.802042	1.04847	0.909345	0.79697
119.8	1.39451	1.49032	1.50569	1.29875	1.01051	0.943363	0.80165	1.04669	0.908873	0.796497

## Sheet: Table S4D
	Binding for Zn-treated FrmR (nm)
	Formaldehyde-containing buffer concentration (mM)
Time (s)	0	0.049	0.246	1.23	2.46	4.92
0	2.40305	2.81984	2.74889	2.69514	2.7729	2.58554
0.2	2.38252	2.80133	2.73624	2.67488	2.75339	2.56545
0.4	2.36653	2.79056	2.7206	2.65818	2.73759	2.54755
0.6	2.35957	2.77928	2.70417	2.64857	2.72769	2.53324
0.8	2.34682	2.76969	2.69623	2.63941	2.71421	2.52412
1	2.335	2.75806	2.68301	2.62584	2.70172	2.51086
1.2	2.32571	2.74897	2.67199	2.61615	2.69149	2.49988
1.4	2.31799	2.73983	2.6643	2.6083	2.68228	2.49
1.6	2.30976	2.73266	2.65612	2.60088	2.67318	2.48233
1.8	2.30313	2.72473	2.64792	2.59372	2.66617	2.47465
2	2.29675	2.71683	2.64135	2.58796	2.65807	2.46712
2.2	2.29076	2.71068	2.63507	2.58254	2.65151	2.46032
2.4	2.28507	2.70409	2.62723	2.57776	2.64599	2.45557
2.6	2.281	2.6978	2.62149	2.57228	2.6404	2.449
2.8	2.27658	2.69289	2.61575	2.56839	2.63581	2.44308
3	2.27256	2.68861	2.61024	2.5636	2.63163	2.43754
3.2	2.26883	2.6829	2.60461	2.55791	2.62786	2.4322
3.4	2.26546	2.67698	2.59966	2.55432	2.62256	2.42724
3.6	2.26118	2.67185	2.5954	2.55073	2.61956	2.42332
3.8	2.25817	2.66634	2.58995	2.54748	2.61514	2.41904
4	2.25345	2.66048	2.58575	2.54462	2.61175	2.41446
4.2	2.24998	2.65616	2.58214	2.54149	2.60797	2.40931
4.4	2.2454	2.65293	2.57918	2.53811	2.60419	2.40438
4.6	2.24215	2.6499	2.57571	2.53596	2.59986	2.39982
4.8	2.23847	2.6468	2.57319	2.53204	2.59607	2.39487
5	2.2359	2.64329	2.56954	2.52803	2.58995	2.39068
5.2	2.2337	2.63979	2.56564	2.52594	2.58567	2.38632
5.4	2.23183	2.63701	2.56176	2.52237	2.58222	2.38184
5.6	2.2291	2.63264	2.55834	2.51871	2.57914	2.37825
5.8	2.22715	2.62934	2.55482	2.51567	2.57553	2.37442
6	2.22492	2.62606	2.55182	2.51311	2.57423	2.36996
6.2	2.22179	2.62189	2.54789	2.51004	2.57062	2.36674
6.4	2.21937	2.61756	2.54512	2.50835	2.56754	2.36306
6.6	2.21681	2.61497	2.54275	2.50581	2.56425	2.3593
6.8	2.2148	2.6121	2.54093	2.50292	2.56185	2.35646
7	2.21262	2.6085	2.5373	2.50032	2.55845	2.35326
7.2	2.20998	2.60559	2.53486	2.49757	2.55558	2.3489
7.4	2.20859	2.60255	2.53204	2.49472	2.55155	2.34612
7.6	2.20741	2.60003	2.52917	2.49297	2.54876	2.3416
7.8	2.20507	2.59688	2.52611	2.49101	2.54499	2.33659
8	2.20292	2.59509	2.52409	2.48907	2.54206	2.33312
8.2	2.20083	2.59292	2.52167	2.48678	2.5393	2.32892
8.4	2.19871	2.59008	2.51946	2.48446	2.53751	2.32489
8.6	2.19636	2.58735	2.51739	2.48168	2.53484	2.322
8.8	2.19483	2.58455	2.51452	2.47929	2.53228	2.31889
9	2.193	2.58163	2.51286	2.47665	2.52872	2.31546
9.2	2.1919	2.57946	2.50985	2.47551	2.52609	2.31219
9.4	2.18989	2.57784	2.50767	2.47233	2.52238	2.3076
9.6	2.1878	2.57496	2.50606	2.4707	2.52045	2.30466
9.8	2.18575	2.57315	2.50439	2.46894	2.51874	2.30138
10	2.18406	2.57144	2.50243	2.46722	2.51742	2.29738
10.2	2.18249	2.56894	2.50148	2.46473	2.5145	2.2941
10.4	2.18056	2.56748	2.49977	2.46359	2.51164	2.29097
10.6	2.17985	2.56567	2.49858	2.46178	2.50927	2.28733
10.8	2.17868	2.56482	2.49631	2.45927	2.50572	2.28379
11	2.17652	2.56249	2.49417	2.45705	2.50228	2.27982
11.2	2.17421	2.5606	2.49268	2.45455	2.4995	2.27752
11.4	2.17358	2.55785	2.49054	2.45332	2.49746	2.27414
11.6	2.17205	2.55495	2.48717	2.4505	2.49492	2.27088
11.8	2.16947	2.55301	2.48484	2.44974	2.49314	2.26765
12	2.1681	2.55139	2.48311	2.44883	2.49065	2.26494
12.2	2.16578	2.54931	2.48038	2.44731	2.48851	2.26044
12.4	2.16285	2.54774	2.47792	2.44482	2.48593	2.2574
12.6	2.16184	2.54677	2.47659	2.44394	2.4833	2.25321
12.8	2.16132	2.54349	2.47489	2.4412	2.4809	2.25078
13	2.15958	2.54197	2.4731	2.43865	2.47849	2.24747
13.2	2.1591	2.54068	2.4723	2.43632	2.47686	2.2447
13.4	2.15793	2.53741	2.47122	2.43467	2.47423	2.2409
13.6	2.1566	2.53628	2.46932	2.43283	2.47166	2.23845
13.8	2.15546	2.53576	2.46871	2.43114	2.46897	2.23515
14	2.15357	2.53311	2.46664	2.43032	2.46683	2.23163
14.2	2.15299	2.5319	2.46491	2.42924	2.46385	2.22734
14.4	2.15223	2.53114	2.46234	2.42781	2.46237	2.22404
14.6	2.14983	2.52909	2.46069	2.4261	2.46029	2.21983
14.8	2.14838	2.52728	2.45818	2.42488	2.45863	2.21565
15	2.14832	2.52654	2.45718	2.42311	2.45655	2.21275
15.2	2.14729	2.52426	2.45475	2.42112	2.45381	2.20945
15.4	2.1461	2.52299	2.45379	2.41952	2.45136	2.20564
15.6	2.14505	2.52078	2.45278	2.41872	2.44888	2.20291
15.8	2.14352	2.51973	2.45248	2.4177	2.44587	2.20051
16	2.14138	2.5177	2.44998	2.4156	2.44315	2.19696
16.2	2.13918	2.51647	2.44928	2.41469	2.4415	2.1939
16.4	2.13734	2.51459	2.44752	2.41299	2.43931	2.19129
16.6	2.13641	2.51488	2.44551	2.41041	2.43707	2.1893
16.8	2.13598	2.51334	2.44375	2.40788	2.43537	2.18562
17	2.13471	2.51264	2.44263	2.40554	2.43348	2.18163
17.2	2.13412	2.51096	2.44148	2.40341	2.4314	2.17836
17.4	2.13257	2.50989	2.44019	2.40111	2.42998	2.17485
17.6	2.13126	2.50771	2.43828	2.39978	2.42883	2.17013
17.8	2.12932	2.50619	2.43642	2.39856	2.42633	2.16782
18	2.12875	2.50399	2.43498	2.39759	2.42449	2.16426
18.2	2.12698	2.50291	2.43254	2.39616	2.42274	2.16117
18.4	2.12604	2.5015	2.43147	2.39475	2.41985	2.15883
18.6	2.1249	2.50091	2.43008	2.39296	2.41759	2.15607
18.8	2.12363	2.49934	2.42937	2.39129	2.41591	2.15289
19	2.12169	2.49843	2.42811	2.39071	2.41438	2.14999
19.2	2.12047	2.4971	2.42642	2.38894	2.41151	2.14743
19.4	2.12043	2.49566	2.42534	2.38777	2.41001	2.14252
19.6	2.11923	2.49355	2.42399	2.38644	2.40741	2.13992
19.8	2.11776	2.4926	2.42287	2.38565	2.40548	2.13557
20	2.11773	2.49087	2.42136	2.3837	2.40269	2.13294
20.2	2.1164	2.48914	2.42076	2.38188	2.39961	2.12841
20.4	2.11392	2.489	2.41881	2.38028	2.39656	2.12709
20.6	2.11236	2.4871	2.41812	2.37896	2.39489	2.12295
20.8	2.11254	2.48614	2.41584	2.37835	2.39263	2.12099
21	2.11134	2.48569	2.4148	2.37634	2.38979	2.11786
21.2	2.11045	2.4846	2.41256	2.37481	2.3888	2.11496
21.4	2.10953	2.48222	2.41105	2.37369	2.38813	2.11059
21.6	2.10861	2.48224	2.41041	2.37193	2.38586	2.10894
21.8	2.10686	2.48108	2.40976	2.36985	2.38418	2.10565
22	2.10508	2.47896	2.40798	2.36924	2.38255	2.10156
22.2	2.10436	2.47752	2.40709	2.3677	2.38006	2.09857
22.4	2.10338	2.47654	2.40662	2.36712	2.37731	2.09576
22.6	2.10289	2.47561	2.40374	2.36642	2.37464	2.09197
22.8	2.10194	2.47402	2.40198	2.36479	2.37266	2.08832
23	2.10077	2.47292	2.40164	2.36332	2.37172	2.08526
23.2	2.09927	2.4715	2.39915	2.36292	2.37059	2.08173
23.4	2.09842	2.47007	2.39803	2.36084	2.36871	2.07961
23.6	2.09637	2.46809	2.39737	2.35909	2.367	2.07694
23.8	2.09505	2.46649	2.39706	2.3577	2.36513	2.07394
24	2.09476	2.46656	2.39493	2.35563	2.36232	2.07062
24.2	2.09397	2.4657	2.39581	2.35306	2.35927	2.06802
24.4	2.09295	2.46519	2.39411	2.35217	2.35725	2.06371
24.6	2.09268	2.46489	2.3937	2.35069	2.35558	2.06076
24.8	2.09145	2.46358	2.39249	2.3493	2.35349	2.05848
25	2.09069	2.46174	2.39158	2.34781	2.35163	2.05528
25.2	2.08934	2.46141	2.38975	2.34785	2.3504	2.05227
25.4	2.08833	2.45948	2.38853	2.34589	2.34878	2.04897
25.6	2.08791	2.45782	2.38751	2.34466	2.34685	2.04575
25.8	2.08704	2.45774	2.38609	2.34295	2.34495	2.04231
26	2.08622	2.45737	2.38467	2.34208	2.3434	2.03947
26.2	2.08493	2.45608	2.38387	2.33972	2.34191	2.03625
26.4	2.08439	2.45581	2.38293	2.33808	2.34025	2.03364
26.6	2.08295	2.45399	2.38225	2.33722	2.33859	2.03043
26.8	2.08226	2.45272	2.38091	2.33592	2.33559	2.02759
27	2.08111	2.45039	2.38035	2.3335	2.33361	2.02473
27.2	2.08053	2.4482	2.37889	2.33326	2.33078	2.0219
27.4	2.07927	2.44727	2.3788	2.33213	2.32935	2.01806
27.6	2.07921	2.44693	2.37754	2.33032	2.32742	2.01577
27.8	2.0786	2.44456	2.37631	2.32999	2.32644	2.01126
28	2.07783	2.44461	2.37567	2.32961	2.3242	2.00905
28.2	2.07727	2.44361	2.37379	2.32767	2.3226	2.00587
28.4	2.07733	2.4422	2.37296	2.32709	2.32013	2.00336
28.6	2.0763	2.44178	2.37196	2.32608	2.31804	2.00016
28.8	2.07531	2.44242	2.37112	2.32466	2.31651	1.9986
29	2.07469	2.44018	2.36931	2.32363	2.31444	1.99465
29.2	2.07361	2.43962	2.36917	2.32231	2.31271	1.992
29.4	2.07169	2.43845	2.36687	2.31974	2.31073	1.98841
29.6	2.06947	2.43762	2.36555	2.31874	2.30934	1.98527
29.8	2.06918	2.43658	2.36531	2.31722	2.30705	1.98186
30	2.068	2.4359	2.36478	2.31436	2.30416	1.97917
30.2	2.0674	2.43529	2.36342	2.31393	2.30197	1.97516
30.4	2.06713	2.43465	2.36292	2.31341	2.30046	1.9733
30.6	2.06735	2.43324	2.3611	2.31147	2.29884	1.97003
30.8	2.06647	2.43262	2.35947	2.31012	2.29785	1.96754
31	2.06563	2.43169	2.35821	2.30951	2.29714	1.96436
31.2	2.06497	2.43129	2.35788	2.30763	2.29533	1.9615
31.4	2.06439	2.42995	2.35605	2.30662	2.29287	1.95827
31.6	2.06326	2.42825	2.35558	2.30627	2.29143	1.95566
31.8	2.06168	2.42637	2.35546	2.30492	2.28863	1.95273
32	2.06173	2.42608	2.35446	2.305	2.28712	1.94952
32.2	2.06057	2.42506	2.35286	2.3039	2.28594	1.94686
32.4	2.05939	2.42435	2.35267	2.30216	2.2847	1.9452
32.6	2.05866	2.42386	2.35247	2.30115	2.28279	1.94218
32.8	2.05857	2.42375	2.34968	2.30029	2.28151	1.93853
33	2.05619	2.42295	2.34827	2.29831	2.28007	1.93526
33.2	2.05551	2.42195	2.34777	2.29641	2.27793	1.93262
33.4	2.05448	2.42119	2.34607	2.29527	2.27608	1.92874
33.6	2.05378	2.42022	2.34463	2.29287	2.27343	1.92667
33.8	2.05349	2.419	2.34468	2.29198	2.27208	1.92494
34	2.05374	2.41703	2.34343	2.29011	2.26977	1.9231
34.2	2.05268	2.4162	2.34264	2.28933	2.26742	1.91982
34.4	2.05205	2.41517	2.34147	2.28843	2.26608	1.91702
34.6	2.05174	2.4147	2.33926	2.28798	2.26484	1.91353
34.8	2.0502	2.41312	2.33853	2.28555	2.26275	1.91061
35	2.04883	2.41236	2.33772	2.28534	2.26127	1.90748
35.2	2.04806	2.41069	2.33523	2.28418	2.26039	1.90568
35.4	2.04773	2.41028	2.33496	2.28277	2.25831	1.90398
35.6	2.04665	2.40939	2.33482	2.28141	2.25665	1.90083
35.8	2.04671	2.40929	2.33328	2.28067	2.25566	1.89766
36	2.04651	2.40883	2.33227	2.27897	2.25417	1.89438
36.2	2.04706	2.40779	2.33192	2.27702	2.25131	1.89092
36.4	2.04699	2.40646	2.33111	2.27568	2.24922	1.88702
36.6	2.04675	2.40589	2.3307	2.27483	2.24738	1.88483
36.8	2.04603	2.40487	2.33036	2.27402	2.24436	1.88198
37	2.04514	2.40279	2.32938	2.27243	2.24192	1.88018
37.2	2.04331	2.40275	2.32884	2.27148	2.24105	1.8769
37.4	2.04135	2.40263	2.32687	2.27027	2.23978	1.87496
37.6	2.04047	2.40175	2.32653	2.26941	2.23807	1.87318
37.8	2.03941	2.40105	2.32596	2.26834	2.23625	1.86982
38	2.0386	2.40133	2.32478	2.26742	2.23428	1.86688
38.2	2.03797	2.40068	2.32357	2.26776	2.23206	1.86566
38.4	2.03813	2.39855	2.32414	2.26738	2.23058	1.86163
38.6	2.038	2.39838	2.32283	2.26494	2.2288	1.85864
38.8	2.03708	2.3977	2.3214	2.26361	2.22735	1.85693
39	2.03734	2.39632	2.32085	2.26286	2.22585	1.85436
39.2	2.03652	2.39553	2.31973	2.26035	2.22424	1.85042
39.4	2.03564	2.39566	2.31869	2.25912	2.22191	1.84893
39.6	2.03472	2.39362	2.31729	2.25825	2.22049	1.84699
39.8	2.03467	2.3927	2.3159	2.25651	2.21915	1.84412
40	2.03376	2.39242	2.31516	2.25544	2.21709	1.84155
40.2	2.03323	2.39133	2.3147	2.25418	2.21594	1.8389
40.4	2.03316	2.39095	2.31359	2.25316	2.21469	1.83604
40.6	2.03226	2.38996	2.3133	2.25213	2.21341	1.83301
40.8	2.03173	2.38889	2.31255	2.25103	2.21146	1.83043
41	2.03048	2.38867	2.31047	2.25059	2.20976	1.82736
41.2	2.02926	2.38785	2.30993	2.24971	2.20842	1.82459
41.4	2.02909	2.38566	2.30969	2.2493	2.20608	1.82143
41.6	2.02796	2.38514	2.3078	2.24816	2.20391	1.81869
41.8	2.02671	2.38502	2.30724	2.24774	2.20176	1.81592
42	2.02584	2.38378	2.30805	2.24543	2.20063	1.81314
42.2	2.02515	2.38297	2.30682	2.2439	2.19795	1.81148
42.4	2.02312	2.3825	2.30521	2.2414	2.19671	1.80966
42.6	2.02314	2.38202	2.30514	2.24114	2.19609	1.80686
42.8	2.0229	2.38071	2.30356	2.23949	2.19561	1.80443
43	2.02225	2.37968	2.30199	2.23845	2.19425	1.80239
43.2	2.0212	2.37854	2.30108	2.23775	2.19279	1.79897
43.4	2.02127	2.37792	2.30076	2.2367	2.19144	1.79602
43.6	2.01973	2.37723	2.30076	2.23496	2.19027	1.79406
43.8	2.01885	2.37626	2.30073	2.23459	2.18778	1.79141
44	2.01791	2.37565	2.3004	2.23394	2.18505	1.78963
44.2	2.01811	2.37482	2.29918	2.23313	2.18355	1.78679
44.4	2.01677	2.3735	2.29796	2.23238	2.18223	1.78517
44.6	2.01681	2.37297	2.29635	2.2317	2.17968	1.78373
44.8	2.01588	2.37211	2.29542	2.23011	2.17919	1.78269
45	2.01591	2.37079	2.29461	2.22868	2.17892	1.77947
45.2	2.01536	2.37119	2.29441	2.22687	2.17685	1.77824
45.4	2.0148	2.37149	2.29369	2.22602	2.17493	1.77571
45.6	2.01528	2.37032	2.29343	2.22547	2.17372	1.77178
45.8	2.01476	2.36977	2.29216	2.22493	2.17124	1.76902
46	2.01334	2.36933	2.29163	2.22418	2.1697	1.76607
46.2	2.01151	2.36743	2.29008	2.22309	2.16839	1.76281
46.4	2.01177	2.36607	2.28841	2.22172	2.16645	1.76005
46.6	2.01042	2.36553	2.2872	2.21987	2.16434	1.75831
46.8	2.00952	2.365	2.28681	2.21835	2.16297	1.75658
47	2.00862	2.36465	2.28539	2.21714	2.16161	1.75402
47.2	2.00991	2.36372	2.28572	2.2163	2.16043	1.75227
47.4	2.00899	2.36302	2.28553	2.21571	2.15949	1.75055
47.6	2.00736	2.36175	2.28488	2.21489	2.15881	1.74842
47.8	2.00704	2.36043	2.2836	2.21464	2.15687	1.74563
48	2.00762	2.36056	2.28272	2.2131	2.15447	1.74409
48.2	2.00623	2.35972	2.28124	2.21276	2.15249	1.74059
48.4	2.00421	2.35982	2.28099	2.21109	2.15078	1.73836
48.6	2.00422	2.35949	2.27897	2.20993	2.14873	1.73545
48.8	2.00372	2.35951	2.27836	2.20809	2.14867	1.73298
49	2.00266	2.358	2.27755	2.20809	2.14728	1.73004
49.2	2.00178	2.35731	2.27688	2.20649	2.14545	1.72834
49.4	2.00162	2.35649	2.27498	2.20557	2.14354	1.72596
49.6	2.00046	2.35512	2.27479	2.20454	2.14209	1.72463
49.8	1.99968	2.35377	2.27517	2.20409	2.13899	1.72192
50	1.99819	2.35191	2.2741	2.20224	2.13789	1.71979
50.2	1.99867	2.35095	2.27412	2.20113	2.13618	1.71836
50.4	1.99877	2.35079	2.27356	2.20013	2.13496	1.71528
50.6	1.99859	2.35081	2.27378	2.19973	2.13356	1.71215
50.8	1.99762	2.35082	2.27235	2.1982	2.13261	1.70987
51	1.9971	2.35108	2.27175	2.1968	2.13053	1.70789
51.2	1.99702	2.35111	2.26933	2.19594	2.12978	1.70454
51.4	1.99632	2.34923	2.26912	2.1954	2.12766	1.70335
51.6	1.9955	2.34937	2.26712	2.19398	2.12614	1.70176
51.8	1.9955	2.34822	2.26645	2.19337	2.12439	1.69974
52	1.99507	2.34784	2.26515	2.19247	2.12305	1.69729
52.2	1.9934	2.34753	2.26598	2.19175	2.12087	1.69485
52.4	1.99246	2.34726	2.26498	2.19021	2.11994	1.69235
52.6	1.99283	2.34564	2.26436	2.18877	2.11792	1.69034
52.8	1.99172	2.34563	2.26378	2.18698	2.11636	1.68829
53	1.99149	2.34354	2.26324	2.18601	2.11455	1.68586
53.2	1.99055	2.34169	2.26129	2.18471	2.11321	1.68372
53.4	1.9905	2.34129	2.26128	2.18413	2.11227	1.68156
53.6	1.98901	2.34093	2.2617	2.18354	2.11103	1.67948
53.8	1.98897	2.33951	2.2606	2.18332	2.10968	1.67751
54	1.98767	2.33895	2.26005	2.18211	2.10799	1.67539
54.2	1.98728	2.33899	2.25952	2.18063	2.10708	1.6741
54.4	1.98646	2.33764	2.25845	2.17922	2.10613	1.67205
54.6	1.98657	2.33694	2.25605	2.17871	2.1049	1.67028
54.8	1.98524	2.33559	2.25483	2.17682	2.10303	1.66797
55	1.98526	2.33594	2.25424	2.1767	2.10142	1.66663
55.2	1.9844	2.33479	2.25478	2.17572	2.09925	1.66332
55.4	1.98398	2.3349	2.25415	2.17535	2.0976	1.66132
55.6	1.98333	2.33384	2.25446	2.17372	2.09644	1.65963
55.8	1.98315	2.33435	2.25448	2.1737	2.09519	1.65776
56	1.98348	2.33365	2.25361	2.1717	2.09443	1.65416
56.2	1.98338	2.33292	2.25208	2.17136	2.09313	1.65318
56.4	1.98193	2.3322	2.25084	2.17036	2.09203	1.65191
56.6	1.98022	2.33207	2.25033	2.16882	2.0905	1.64895
56.8	1.9807	2.33111	2.24947	2.16784	2.08916	1.64713
57	1.97972	2.33036	2.24872	2.1669	2.0869	1.64581
57.2	1.97853	2.32986	2.24826	2.16511	2.08551	1.64338
57.4	1.97855	2.32899	2.24767	2.1642	2.08321	1.64041
57.6	1.97787	2.32847	2.24693	2.1636	2.08139	1.63934
57.8	1.97661	2.32743	2.24612	2.16313	2.08025	1.63727
58	1.97583	2.32661	2.24614	2.16267	2.07947	1.63588
58.2	1.97577	2.32595	2.24538	2.1615	2.07898	1.63459
58.4	1.97516	2.32549	2.24483	2.15989	2.07788	1.63314
58.6	1.97467	2.325	2.24463	2.15881	2.07635	1.63117
58.8	1.9742	2.3244	2.24424	2.15718	2.07523	1.62853
59	1.97295	2.32394	2.2429	2.15599	2.07319	1.62672
59.2	1.97278	2.32348	2.24232	2.15578	2.07115	1.62419
59.4	1.97244	2.32377	2.2422	2.1551	2.0698	1.62214
59.6	1.97237	2.32344	2.24016	2.15445	2.06926	1.61954
59.8	1.97189	2.32368	2.23989	2.15341	2.06745	1.61745
60	1.97194	2.32226	2.23843	2.15232	2.06691	1.61476
60.2	1.9708	2.32191	2.23821	2.15172	2.0657	1.61287
60.4	1.97015	2.32113	2.2362	2.15102	2.06415	1.61126
60.6	1.96986	2.31927	2.23635	2.14943	2.06231	1.60966
60.8	1.96904	2.31809	2.23477	2.14842	2.06144	1.6082
61	1.96813	2.31801	2.23529	2.1479	2.05943	1.60689
61.2	1.96868	2.31699	2.23406	2.1467	2.05879	1.60508
61.4	1.96902	2.31567	2.23368	2.14564	2.05757	1.60297
61.6	1.96919	2.31578	2.23276	2.14521	2.0561	1.60108
61.8	1.96892	2.31515	2.23234	2.14445	2.0535	1.59918
62	1.96863	2.31467	2.23173	2.14315	2.05191	1.59734
62.2	1.96719	2.31456	2.23026	2.14137	2.04998	1.59572
62.4	1.96652	2.31346	2.22969	2.14045	2.04895	1.59388
62.6	1.96501	2.31346	2.22906	2.13942	2.04799	1.59281
62.8	1.96479	2.31352	2.22813	2.13825	2.0481	1.591
63	1.9643	2.31195	2.2273	2.13764	2.04711	1.58976
63.2	1.963	2.31175	2.22679	2.1371	2.045	1.58698
63.4	1.96163	2.31162	2.22696	2.13547	2.04297	1.58558
63.6	1.96189	2.31012	2.22557	2.13474	2.04172	1.58324
63.8	1.96111	2.30871	2.22551	2.13284	2.03968	1.58189
64	1.9602	2.30885	2.22494	2.13154	2.03876	1.57921
64.2	1.96037	2.30762	2.22421	2.13145	2.03897	1.57828
64.4	1.95907	2.3072	2.22305	2.1312	2.03856	1.57617
64.6	1.95816	2.30701	2.22339	2.12977	2.03717	1.5742
64.8	1.95705	2.30726	2.22307	2.12976	2.03563	1.57186
65	1.95657	2.30763	2.22194	2.12833	2.03407	1.57
65.2	1.95587	2.30739	2.2214	2.12693	2.03268	1.56828
65.4	1.95617	2.3068	2.2208	2.12579	2.03119	1.56699
65.6	1.95672	2.30612	2.22003	2.12422	2.02905	1.56604
65.8	1.95646	2.30521	2.21813	2.12321	2.02831	1.56444
66	1.95555	2.30363	2.21735	2.12257	2.02741	1.56393
66.2	1.95556	2.30257	2.21744	2.12205	2.02609	1.56169
66.4	1.9555	2.30195	2.21651	2.12076	2.02459	1.56008
66.6	1.95451	2.30144	2.21579	2.12118	2.02476	1.55808
66.8	1.95336	2.30029	2.21658	2.11995	2.02364	1.55699
67	1.95344	2.3004	2.21636	2.11871	2.02168	1.55537
67.2	1.95325	2.30063	2.2149	2.11714	2.02035	1.55364
67.4	1.95294	2.30016	2.21516	2.11638	2.01883	1.55233
67.6	1.95248	2.29969	2.21449	2.11506	2.01746	1.55105
67.8	1.95302	2.29938	2.21271	2.11385	2.0156	1.54857
68	1.95283	2.29879	2.21174	2.11346	2.01441	1.54616
68.2	1.95188	2.29752	2.21135	2.11194	2.01196	1.54517
68.4	1.95096	2.29653	2.20988	2.11075	2.01032	1.54343
68.6	1.94981	2.29618	2.20896	2.11025	2.00853	1.54175
68.8	1.94904	2.2955	2.2083	2.10952	2.00796	1.53919
69	1.94811	2.29582	2.20817	2.10832	2.00761	1.53712
69.2	1.94798	2.29586	2.20751	2.10758	2.00754	1.5355
69.4	1.94675	2.29629	2.20713	2.10676	2.00764	1.53421
69.6	1.94609	2.29476	2.20777	2.10612	2.00654	1.53219
69.8	1.9452	2.29542	2.20714	2.10566	2.00548	1.53119
70	1.94441	2.29344	2.20557	2.10533	2.00297	1.52989
70.2	1.94339	2.29222	2.2051	2.10599	2.00134	1.52849
70.4	1.94436	2.29126	2.20476	2.1057	1.99974	1.52689
70.6	1.94467	2.29131	2.20331	2.10445	1.99888	1.52535
70.8	1.94502	2.28912	2.20327	2.10263	1.99799	1.5237
71	1.9456	2.28926	2.20326	2.10134	1.99773	1.52217
71.2	1.94572	2.28824	2.20252	2.09892	1.99659	1.52003
71.4	1.94451	2.28734	2.20208	2.09828	1.99534	1.51815
71.6	1.94349	2.28679	2.20136	2.0969	1.99378	1.51659
71.8	1.94273	2.28693	2.20033	2.0964	1.9921	1.51545
72	1.94198	2.28509	2.20032	2.09566	1.99031	1.51421
72.2	1.94147	2.28581	2.20008	2.09515	1.98902	1.5129
72.4	1.94093	2.28551	2.19915	2.09419	1.98751	1.51171
72.6	1.94131	2.28479	2.19857	2.09373	1.98609	1.51
72.8	1.94021	2.28421	2.1973	2.09337	1.9849	1.50819
73	1.93908	2.28462	2.19613	2.09248	1.98477	1.50653
73.2	1.93825	2.28337	2.19576	2.09198	1.98362	1.50512
73.4	1.9387	2.28238	2.19448	2.09074	1.9829	1.50342
73.6	1.93865	2.28181	2.19407	2.0905	1.98234	1.50282
73.8	1.93893	2.28164	2.1939	2.08896	1.98111	1.50121
74	1.93871	2.28107	2.19303	2.08752	1.9787	1.49881
74.2	1.93701	2.28095	2.19253	2.08652	1.97807	1.49711
74.4	1.93542	2.28108	2.19292	2.08637	1.97691	1.49529
74.6	1.93382	2.28018	2.19145	2.08508	1.97551	1.49276
74.8	1.93277	2.27988	2.19063	2.08438	1.9741	1.49184
75	1.93284	2.27896	2.19026	2.08399	1.97313	1.49085
75.2	1.93368	2.2778	2.18926	2.08349	1.9708	1.48868
75.4	1.93367	2.27702	2.18783	2.0827	1.96926	1.48746
75.6	1.93421	2.27774	2.18795	2.08187	1.96881	1.48604
75.8	1.93318	2.27612	2.18704	2.08123	1.96728	1.48456
76	1.93285	2.27656	2.18553	2.08079	1.96603	1.48222
76.2	1.93231	2.27599	2.18443	2.07991	1.96475	1.48141
76.4	1.93243	2.27593	2.18455	2.07891	1.96336	1.47996
76.6	1.93118	2.27507	2.18306	2.07811	1.9617	1.47876
76.8	1.9312	2.2755	2.18329	2.07664	1.96021	1.47741
77	1.93064	2.27367	2.18417	2.07574	1.95933	1.47703
77.2	1.92982	2.27314	2.18418	2.07419	1.95841	1.47524
77.4	1.92836	2.27201	2.18302	2.07284	1.95796	1.47457
77.6	1.9287	2.271	2.18294	2.07139	1.95716	1.47253
77.8	1.92886	2.26948	2.18164	2.07011	1.95583	1.47039
78	1.9282	2.26952	2.18041	2.0697	1.95437	1.46904
78.2	1.92858	2.26946	2.18018	2.06855	1.95352	1.46791
78.4	1.92842	2.2689	2.17953	2.06713	1.95189	1.46614
78.6	1.92756	2.26915	2.17896	2.06693	1.95054	1.46558
78.8	1.92661	2.26915	2.17855	2.06757	1.95021	1.46488
79	1.92574	2.26886	2.17752	2.06625	1.94807	1.46285
79.2	1.92554	2.26832	2.17614	2.06688	1.94697	1.46158
79.4	1.92497	2.26791	2.17635	2.06635	1.94605	1.46016
79.6	1.92462	2.26724	2.17606	2.0653	1.94455	1.45942
79.8	1.92375	2.26754	2.17508	2.06359	1.94335	1.45777
80	1.92287	2.26676	2.17411	2.0627	1.94285	1.45697
80.2	1.92256	2.26685	2.17392	2.0608	1.94174	1.45567
80.4	1.92236	2.26625	2.17281	2.06057	1.94044	1.45408
80.6	1.92189	2.26585	2.17195	2.05979	1.93876	1.45182
80.8	1.92138	2.26426	2.17165	2.05915	1.9367	1.45114
81	1.92151	2.26385	2.17148	2.05782	1.93692	1.44904
81.2	1.92036	2.26293	2.17016	2.05762	1.93576	1.44843
81.4	1.91999	2.26237	2.16927	2.05642	1.93534	1.44769
81.6	1.91934	2.26212	2.16855	2.05426	1.93477	1.44754
81.8	1.91977	2.26165	2.16808	2.05335	1.93458	1.44489
82	1.91965	2.26078	2.16851	2.05254	1.93255	1.44333
82.2	1.91941	2.26011	2.16895	2.05211	1.93231	1.44109
82.4	1.91868	2.26001	2.1694	2.05154	1.93128	1.43948
82.6	1.91859	2.25861	2.16919	2.05241	1.9301	1.43764
82.8	1.91762	2.25817	2.1679	2.0514	1.92956	1.4365
83	1.91654	2.25818	2.1666	2.04997	1.92848	1.43574
83.2	1.91597	2.25708	2.16532	2.04823	1.92555	1.43454
83.4	1.91663	2.25614	2.16428	2.04706	1.9247	1.43368
83.6	1.91614	2.2563	2.16426	2.04574	1.92449	1.43198
83.8	1.91647	2.2556	2.16442	2.0451	1.92191	1.43148
84	1.91697	2.25382	2.16399	2.04483	1.92061	1.43066
84.2	1.91573	2.25461	2.1639	2.04441	1.92163	1.42958
84.4	1.9148	2.25496	2.163	2.04457	1.91976	1.42751
84.6	1.91474	2.25378	2.1623	2.04396	1.91736	1.42631
84.8	1.91299	2.25406	2.16209	2.04412	1.91777	1.42459
85	1.91177	2.25496	2.16068	2.04249	1.91714	1.42328
85.2	1.91222	2.2529	2.16009	2.04207	1.91431	1.42149
85.4	1.91139	2.25225	2.16027	2.04027	1.91406	1.41997
85.6	1.90998	2.25193	2.15912	2.03883	1.91352	1.41904
85.8	1.91013	2.25164	2.15849	2.03727	1.91165	1.4181
86	1.90987	2.25106	2.15942	2.0373	1.91146	1.41747
86.2	1.90937	2.25248	2.15899	2.03587	1.91118	1.41638
86.4	1.90984	2.25173	2.15816	2.03477	1.90974	1.41584
86.6	1.91	2.2514	2.15727	2.0345	1.90914	1.41421
86.8	1.90836	2.25019	2.15696	2.03361	1.90783	1.41278
87	1.90836	2.25023	2.15537	2.03309	1.90647	1.41085
87.2	1.90807	2.24953	2.15402	2.03268	1.90514	1.41032
87.4	1.9068	2.24871	2.15313	2.03166	1.90512	1.40935
87.6	1.90733	2.24831	2.15299	2.03116	1.9038	1.40872
87.8	1.90832	2.24829	2.15189	2.03012	1.9035	1.40752
88	1.90659	2.24756	2.15066	2.02868	1.9014	1.40606
88.2	1.90539	2.24561	2.15147	2.02755	1.90054	1.40448
88.4	1.90559	2.24599	2.15087	2.02744	1.89838	1.40331
88.6	1.90486	2.24561	2.15072	2.02592	1.89766	1.40195
88.8	1.90521	2.24531	2.15097	2.02559	1.89598	1.40075
89	1.90622	2.24407	2.15063	2.02464	1.89545	1.39925
89.2	1.90649	2.24381	2.14976	2.02331	1.8943	1.39839
89.4	1.90558	2.24259	2.14978	2.0223	1.89359	1.3971
89.6	1.90392	2.24245	2.14903	2.02086	1.89161	1.39565
89.8	1.90361	2.24161	2.14825	2.02029	1.89124	1.39422
90	1.90322	2.24156	2.148	2.01993	1.89075	1.39364
90.2	1.90241	2.2416	2.14707	2.01985	1.88973	1.39191
90.4	1.90361	2.242	2.14604	2.01952	1.88897	1.39066
90.6	1.90311	2.24162	2.14546	2.01928	1.88891	1.39006
90.8	1.90177	2.2416	2.14495	2.01801	1.88746	1.38931
91	1.90117	2.24067	2.14443	2.01703	1.88682	1.38799
91.2	1.90097	2.23996	2.14426	2.01585	1.88638	1.38716
91.4	1.90018	2.23915	2.1448	2.01533	1.88511	1.38596
91.6	1.90069	2.23854	2.14425	2.01516	1.88331	1.38482
91.8	1.90044	2.23805	2.14351	2.01378	1.88192	1.38452
92	1.89971	2.23767	2.14359	2.01343	1.87979	1.38372
92.2	1.89977	2.2371	2.14258	2.01308	1.87804	1.38272
92.4	1.89887	2.2363	2.14229	2.01153	1.87683	1.38155
92.6	1.89784	2.23594	2.14109	2.01008	1.87591	1.38011
92.8	1.89744	2.23476	2.14103	2.01002	1.87621	1.37853
93	1.89706	2.23547	2.1399	2.00883	1.87602	1.37738
93.2	1.89564	2.23493	2.13984	2.00882	1.87488	1.37658
93.4	1.89432	2.23462	2.13847	2.00836	1.87426	1.37515
93.6	1.89433	2.23365	2.13874	2.00741	1.87347	1.3741
93.8	1.89324	2.23341	2.13801	2.00673	1.87177	1.37245
94	1.89351	2.23158	2.13689	2.00556	1.86964	1.37098
94.2	1.89367	2.23144	2.1362	2.00339	1.86921	1.36966
94.4	1.894	2.23102	2.13542	2.00272	1.86875	1.36961
94.6	1.89366	2.23112	2.13501	2.0022	1.86842	1.36929
94.8	1.89391	2.23039	2.13407	2.00148	1.8672	1.36846
95	1.89286	2.2311	2.13371	2.00164	1.8668	1.36789
95.2	1.8931	2.23055	2.13313	2.00148	1.86528	1.36652
95.4	1.89278	2.23025	2.13334	2.00096	1.86356	1.3651
95.6	1.89136	2.22871	2.13282	1.99999	1.86268	1.36355
95.8	1.89095	2.22858	2.13253	1.99904	1.86143	1.36162
96	1.89058	2.22778	2.13208	1.99752	1.86103	1.36037
96.2	1.889	2.22706	2.13097	1.99697	1.86093	1.35934
96.4	1.88877	2.2269	2.13	1.99704	1.86104	1.35856
96.6	1.88832	2.22697	2.12906	1.9959	1.86012	1.3571
96.8	1.88787	2.22682	2.12766	1.99519	1.85952	1.35738
97	1.88766	2.22576	2.12868	1.99509	1.85845	1.35601
97.2	1.88827	2.22599	2.12883	1.99408	1.85764	1.35531
97.4	1.88782	2.22494	2.12838	1.9919	1.8559	1.35414
97.6	1.88893	2.22476	2.12793	1.99117	1.85407	1.35287
97.8	1.88854	2.22341	2.12694	1.99078	1.85335	1.35179
98	1.88867	2.2234	2.12569	1.98997	1.85203	1.35119
98.2	1.88696	2.22246	2.12551	1.98929	1.85091	1.35023
98.4	1.88638	2.22212	2.12499	1.98854	1.85156	1.34962
98.6	1.88526	2.22118	2.12478	1.98931	1.8513	1.34939
98.8	1.88478	2.22201	2.12543	1.98807	1.85061	1.34887
99	1.88345	2.22128	2.12511	1.98704	1.85016	1.34778
99.2	1.88433	2.2208	2.1248	1.98608	1.84925	1.34682
99.4	1.8834	2.21996	2.12438	1.98558	1.84719	1.34516
99.6	1.88396	2.21906	2.12409	1.9845	1.84619	1.34483
99.8	1.88406	2.21803	2.12426	1.98277	1.84499	1.34288
100	1.88474	2.21759	2.12357	1.98306	1.84379	1.34161
100.2	1.88442	2.2174	2.12185	1.98271	1.8426	1.34054
100.4	1.88505	2.21789	2.12145	1.98147	1.84165	1.34057
100.6	1.88368	2.21775	2.12108	1.98078	1.84098	1.33878
100.8	1.88305	2.21748	2.11976	1.98073	1.84056	1.33744
101	1.88237	2.21722	2.11888	1.97934	1.83984	1.33653
101.2	1.8816	2.2167	2.11951	1.97795	1.83977	1.33547
101.4	1.8801	2.21656	2.11915	1.97799	1.83874	1.33345
101.6	1.88072	2.21736	2.11763	1.977	1.83752	1.33303
101.8	1.8806	2.21567	2.11766	1.97628	1.836	1.33174
102	1.87982	2.2148	2.11733	1.97511	1.83454	1.33047
102.2	1.87971	2.21498	2.11618	1.97497	1.83341	1.32963
102.4	1.87983	2.21343	2.11611	1.97463	1.83195	1.3283
102.6	1.87808	2.21204	2.11581	1.97313	1.83188	1.32753
102.8	1.87745	2.21305	2.11456	1.97293	1.83132	1.32719
103	1.87744	2.21254	2.11391	1.97229	1.83141	1.32688
103.2	1.87657	2.2111	2.11439	1.9721	1.83073	1.32651
103.4	1.87603	2.21213	2.11195	1.97125	1.83069	1.32613
103.6	1.87587	2.21132	2.11159	1.97101	1.82904	1.32478
103.8	1.87586	2.21068	2.11121	1.96943	1.82875	1.32392
104	1.87575	2.21077	2.11036	1.96895	1.8263	1.32303
104.2	1.87541	2.21058	2.11045	1.96749	1.82506	1.3213
104.4	1.87501	2.20947	2.11046	1.96597	1.82442	1.32013
104.6	1.8754	2.20927	2.11022	1.96516	1.82424	1.31898
104.8	1.87541	2.20829	2.10997	1.96605	1.82265	1.31815
105	1.87584	2.20772	2.11023	1.96546	1.82187	1.31646
105.2	1.87585	2.20779	2.10858	1.96451	1.82115	1.31569
105.4	1.87614	2.20759	2.10843	1.96512	1.81925	1.31616
105.6	1.87535	2.20752	2.10782	1.96526	1.81832	1.3145
105.8	1.87455	2.20738	2.10678	1.96363	1.8175	1.31435
106	1.87215	2.20685	2.10632	1.96266	1.81705	1.3129
106.2	1.87199	2.20673	2.10594	1.96243	1.81636	1.3124
106.4	1.8717	2.20596	2.10473	1.96108	1.81584	1.31064
106.6	1.87163	2.20601	2.10434	1.9594	1.81437	1.31053
106.8	1.87104	2.20568	2.10454	1.95872	1.81288	1.30928
107	1.87173	2.20576	2.10429	1.95839	1.81204	1.30951
107.2	1.8718	2.20441	2.10326	1.95741	1.81079	1.30877
107.4	1.87185	2.2041	2.10346	1.95756	1.81038	1.30811
107.6	1.87158	2.20285	2.10288	1.95787	1.80972	1.30697
107.8	1.87211	2.20286	2.10213	1.95697	1.80966	1.30602
108	1.8712	2.20201	2.10035	1.95569	1.80906	1.30524
108.2	1.86963	2.2033	2.10087	1.95492	1.80815	1.30402
108.4	1.86801	2.20192	2.10017	1.95362	1.80704	1.30284
108.6	1.86839	2.2023	2.09983	1.95248	1.8069	1.30126
108.8	1.86717	2.20134	2.09925	1.95167	1.80657	1.30112
109	1.86638	2.20132	2.10059	1.95134	1.80625	1.29956
109.2	1.86626	2.1998	2.09915	1.95094	1.80509	1.29939
109.4	1.8661	2.20009	2.09968	1.95025	1.80384	1.29929
109.6	1.86552	2.19949	2.09966	1.94947	1.80254	1.29912
109.8	1.86583	2.19891	2.09919	1.94884	1.80044	1.29755
110	1.86634	2.19793	2.09779	1.94815	1.79913	1.29645
110.2	1.86644	2.19851	2.09769	1.94794	1.79948	1.29542
110.4	1.86633	2.19918	2.09679	1.94697	1.79902	1.29419
[truncated: 47 more rows]

## Sheet: Table S4E
	Binding (nm)
	[FrmR protein] (uM)
[truncated: 3,601 more rows]

## Sheet: Table S4F
	Binding for formaldehyde pre-treated 24.6 µM FrmR (nm)
[truncated: 3,602 more rows]
